# Supplementary material for: SMART: An Open-Source Extension of WholeBrain for Intact Mouse Brain Registration and Segmentation
Source: eNeuro. 2022 May 3;9(3):ENEURO.0482-21.2022. doi: 10.1523/ENEURO.0482-21.2022 (PMC9070730; doi:10.1523/ENEURO.0482-21.2022)
Supplement: Extended Data 1 — SMART code. Download Extended Data 1, ZIP file. [file enu-eN-OTM-0482-21-s03.zip]

Archive with 69 entries (63 files):
- SMART/
- SMART/data/
- SMART/data/atlasIndex.RData
- SMART/DESCRIPTION
- SMART/docs/
- SMART/docs/schematics/
- SMART/docs/schematics/after_registration.PNG
- SMART/docs/schematics/before_registration.PNG
- SMART/docs/schematics/brainmorph.PNG
- SMART/docs/schematics/choice_game_1.PNG
- SMART/docs/schematics/choice_game_2.PNG
- SMART/docs/schematics/dataset.RData
- SMART/docs/schematics/forwardwarp.PNG
- SMART/docs/schematics/glassbrain.html
- SMART/docs/schematics/midpoint_console.PNG
- SMART/docs/schematics/midpoint_display.PNG
- SMART/docs/schematics/midpoint_schem.PNG
- SMART/docs/schematics/pipeline_schematic.PNG
- SMART/docs/schematics/Reference_atlas_schem.PNG
- SMART/docs/schematics/region_plot.PNG
- SMART/docs/schematics/registration_console.PNG
- SMART/docs/schematics/schematic.PNG
- SMART/man/
- SMART/man/brainmorph.Rd
- SMART/man/choice.Rd
- SMART/man/clean_duplicates.Rd
- SMART/man/dot-onAttach.Rd
- SMART/man/filter_loop.Rd
- SMART/man/forward_warp.Rd
- SMART/man/get_rois.Rd
- SMART/man/get_savepaths.Rd
- SMART/man/get_sunburst.Rd
- SMART/man/get_table.Rd
- SMART/man/get_tree.Rd
- SMART/man/glassbrain2.Rd
- SMART/man/im_sort.Rd
- SMART/man/interpolate.Rd
- SMART/man/platereturn.Rd
- SMART/man/pull_atlas.Rd
- SMART/man/registration2.Rd
- SMART/man/regi_loop.Rd
- SMART/man/seg_loop.Rd
- SMART/man/setup_pl.Rd
- SMART/man/SMART.Rd
- SMART/NAMESPACE
- SMART/R/
- SMART/README.html
- SMART/README.md
- SMART/R/brainmorph.R
- SMART/R/choice.R
- SMART/R/clean_duplicates.R
- SMART/R/filter_loop.R
- SMART/R/forward_warp.R
- SMART/R/functions.R
- SMART/R/get_rois.R
- SMART/R/get_savepaths.R
- SMART/R/get_sunburst.R
- SMART/R/get_table.R
- SMART/R/get_tree.R
- SMART/R/glassbrain2.R
- SMART/R/im_sort.R
- SMART/R/interpolate.R
- SMART/R/pull_atlas.R
- SMART/R/registration2.R
- SMART/R/regi_loop.R
- SMART/R/seg_loop.R
- SMART/R/setup_pl.R
- SMART/R/SMART.R
- SMART/R/zzz.R
