# Supplementary material for: SMART: An Open-Source Extension of WholeBrain for Intact Mouse Brain Registration and Segmentation
Source: eNeuro. 2022 May 3;9(3):ENEURO.0482-21.2022. doi: 10.1523/ENEURO.0482-21.2022 (PMC9070730; doi:10.1523/ENEURO.0482-21.2022)
Supplement: Extended Data 1 — SMART code. Download Extended Data 1, ZIP file. [file enu-eN-OTM-0482-21-s03.zip › SMART/DESCRIPTION]

Package: SMART
Type: Package
Title: SMART (Semi-manual alignment to reference template): a pipeline for whole brain mapping projects
Version: 0.1.0
Date: 2018-12-06
Authors@R: c(person("redacted for review", "redacted for review", email = "redacted for review", role = c("cre", "aut")),
             person("redacted for review", "redacted for review", email = "redacted for review", role = "ctb"))
Description: This package builds a pipeline interfacing with the wholebrain package by Daniel Furth to process
    whole brain imaging datasets.
Depends: R (>= 3.5.0) 
License: GPL-3
Imports: 
  wholebrain (>= 0.1.0), 
  magick (>= 1.9.0),
  tictoc (>= 1.0.0),
  d3r (>= 0.8.4),
  htmlwidgets (>= 1.3.0),
  ggplot2 (>= 3.1.0),
  sunburstR (>= 2.1.0),
  rgl (>= 0.99.16),
  R.utils
Remotes:
  tractatus/wholebrain
Encoding: UTF-8
LazyData: true
RoxygenNote: 7.0.1
