# Supplementary material for: SMART: An Open-Source Extension of WholeBrain for Intact Mouse Brain Registration and Segmentation
Source: eNeuro. 2022 May 3;9(3):ENEURO.0482-21.2022. doi: 10.1523/ENEURO.0482-21.2022 (PMC9070730; doi:10.1523/ENEURO.0482-21.2022)
Supplement: Extended Data 1 — SMART code. Download Extended Data 1, ZIP file. [file enu-eN-OTM-0482-21-s03.zip › SMART/man/choice.Rd]

% Generated by roxygen2: do not edit by hand
% Please edit documentation in R/choice.R
\name{choice}
\alias{choice}
\title{Alignment choice game to align internal reference planes \strong{(W)}.}
\usage{
choice(
  setup,
  touchup = NA,
  midpoint = FALSE,
  filetype = c("tif"),
  xpos = c(200, 760, 1350),
  brightness = 70,
  font_col = "white",
  font_size = 80,
  font_location = "+100+30",
  gravity = "southwest",
  choice_step = c(200, 100, 30, 10),
  atlas = TRUE,
  at_pos = 0
)
}
\arguments{
\item{setup}{(required) Setup list from \code{\link[=setup_pl]{setup_pl()}}.}

\item{touchup}{(default = NA) Enter a vector of reference AP coordinates. The
choice game will replay for just those points. Note: Numbers entered will
be rounded to the nearest atlas plates. No need to enter exact atlas AP
numbers.}

\item{midpoint}{(default = FALSE) Play the midpoint game following choice the
choice game.}

\item{filetype}{(optional, default = "tif") Image format to save. Setting
this argument as a vector of image formats, e.g. c("tif", "png") will save
both image types. Options: common image formats like "tiff", "png", "jpeg",
"gif", "rgb" or "rgba". See \link{magick} package documentation for more info on
the \code{\link[=image_write]{image_write()}} function}

\item{xpos}{(optional, default = c(200, 760, 1350)) A vector of x-positions in
pixels justified to the left of the main computer screen for the three
choice windows.}

\item{brightness}{(optional, default = 70) Popup image brightness.}

\item{font_col}{(optional, default = "white") Image annotation font color.}

\item{font_size}{(optional, default = 80) Image annotation font size.}

\item{font_location}{(optional, default  = "+100+30") Text position from
center of gravity parameter in pixels}

\item{choice_step}{(optional, default= c(200,100,30,10)) Determines the
successive "zoom" of images picked on either side of the center image.}

\item{atlas}{(optional, default = TRUE) Will automatically pull the atlas
image up during the choice game.}
}
\value{
The argument assigned to \emph{setup} is returned with aligned internal z
numbers matching internal AP coordinates.
}
\description{
User friendly way to play the wholebrain choice game to align
internal reference atlas plates. Automatically saves images of chosen
aligned images in the folder specified by
\emph{setup$savepaths$out_reference_aligned}. For use with mapping whole brain only.
}
