# Supplementary material for: SMART: An Open-Source Extension of WholeBrain for Intact Mouse Brain Registration and Segmentation
Source: eNeuro. 2022 May 3;9(3):ENEURO.0482-21.2022. doi: 10.1523/ENEURO.0482-21.2022 (PMC9070730; doi:10.1523/ENEURO.0482-21.2022)
Supplement: Extended Data 1 — SMART code. Download Extended Data 1, ZIP file. [file enu-eN-OTM-0482-21-s03.zip › SMART/man/clean_duplicates.Rd]

% Generated by roxygen2: do not edit by hand
% Please edit documentation in R/clean_duplicates.R
\name{clean_duplicates}
\alias{clean_duplicates}
\title{Duplicate cell cleanup \strong{(W)}}
\usage{
clean_duplicates(
  setup,
  segs,
  xy_thresh = 1,
  z_thresh = 10,
  compare_depth = 200
)
}
\arguments{
\item{setup}{(required) Contains setup parameters.}

\item{segs}{(required) Segmentation data.}

\item{xy_thresh}{(optional, default = 1) Threshold in the xy planes for the
minimum distance where two center points can be the same cell.}

\item{z_thresh}{(optional, default = 10) Threshold (in um) in the z-plane for
the maximum z distance before a cell is counted as another cell.}

\item{compare_depth}{(optional, default = 200) Comparision depth in (um).
Compare a single image with adjacent images up to 200 um posterior.}
}
\value{
Returns the segmentation data in \emph{segs} with clean cell output. All
duplicate counts have been assigned NA.
}
\description{
Duplicate cell count clean up of segmentation output from the
\code{\link[=seg_loop]{seg_loop()}} function. For use with mapping whole brain only.
Note: if the imaging dataset is large this will be a time intensive process.
Processing time will be printed once the function is finished.
}
