# Supplementary material for: SMART: An Open-Source Extension of WholeBrain for Intact Mouse Brain Registration and Segmentation
Source: eNeuro. 2022 May 3;9(3):ENEURO.0482-21.2022. doi: 10.1523/ENEURO.0482-21.2022 (PMC9070730; doi:10.1523/ENEURO.0482-21.2022)
Supplement: Extended Data 1 — SMART code. Download Extended Data 1, ZIP file. [file enu-eN-OTM-0482-21-s03.zip › SMART/man/platereturn.Rd]

% Generated by roxygen2: do not edit by hand
% Please edit documentation in R/functions.R
\name{platereturn}
\alias{platereturn}
\title{Helper background functions}
\usage{
platereturn(AP)
}
\description{
necessary functions and data structures to load
}
\concept{aggregate functions}
