# Supplementary material for: SMART: An Open-Source Extension of WholeBrain for Intact Mouse Brain Registration and Segmentation
Source: eNeuro. 2022 May 3;9(3):ENEURO.0482-21.2022. doi: 10.1523/ENEURO.0482-21.2022 (PMC9070730; doi:10.1523/ENEURO.0482-21.2022)
Supplement: Extended Data 1 — SMART code. Download Extended Data 1, ZIP file. [file enu-eN-OTM-0482-21-s03.zip › SMART/man/pull_atlas.Rd]

% Generated by roxygen2: do not edit by hand
% Please edit documentation in R/pull_atlas.R
\name{pull_atlas}
\alias{pull_atlas}
\title{Pull up atlas plate in graphics device.}
\usage{
pull_atlas(AP, xpos = 0, x = 0, adj = c(-1, 0), cex = 1.5)
}
\arguments{
\item{AP}{Anterior-posterior mouse atlas coordinate.}

\item{xpos}{x-position in pixels justified to the left of the main computer
screen}

\item{x}{Coordinates where the text should be written. Argument from [text()]
function.}

\item{adj}{one or two values in [0, 1] which specify the x (and optionally y)
adjustment of the labels. On most devices values outside that interval will
also work. Argument from [text()] function.}

\item{cex}{Character expension factor. Argument from [text()] function.}
}
\description{
Enter in an AP coordinate from the Allen Mouse Brain Atlas and
  pull up the atlas in a graphics device.
}
