# Supplementary material for: SMART: An Open-Source Extension of WholeBrain for Intact Mouse Brain Registration and Segmentation
Source: eNeuro. 2022 May 3;9(3):ENEURO.0482-21.2022. doi: 10.1523/ENEURO.0482-21.2022 (PMC9070730; doi:10.1523/ENEURO.0482-21.2022)
Supplement: Extended Data 1 — SMART code. Download Extended Data 1, ZIP file. [file enu-eN-OTM-0482-21-s03.zip › SMART/man/SMART.Rd]

% Generated by roxygen2: do not edit by hand
% Please edit documentation in R/SMART.R
\docType{package}
\name{SMART}
\alias{SMART}
\title{SMART (Semi-manual alignment to reference template): a pipeline for whole brain mapping projects.}
\description{
This package interfaces with the \link{wholebrain} package by Daniel Furth to process
whole brain imaging datasets. The pipeline is split into five different
parts, with the purpose of each function per part explained below. Note that
all functions that are exclusively meant to be used with whole brain datasets
will be marked with a \strong{(W)} next to the function. Unmarked functions can be
used on single slice datasets across the brain.
}
\details{
For convention, if a return value is given by a function,
the recommended variable name is indicated in italics in the return
section of each function's help page. If this return value is a
required argument for another function in the pipeline, the
the recommended variable name will also be the same name as the argument.
}
\section{Part 1. Setup pipeline}{

\enumerate{
\item \code{\link[=setup_pl]{setup_pl()}} User friendly way to setup parameters for whole or
partial brain pipeline analysis.
\item \code{\link[=im_sort]{im_sort()}}  A function to sort image paths for imaging datasets.
\item \code{\link[=get_savepaths]{get_savepaths()}} Generate savepaths and save directories.
}
}

\section{Part 2. Alignment (whole brain dataset)}{

\enumerate{
\item \code{\link[=choice]{choice()}} \strong{(W)} User friendly choice game to align internal
reference atlas plates.
\item \code{\link[=brainmorph]{brainmorph()}} \strong{(W)} Generate a brain morph plot.
\item \code{\link[=interpolate]{interpolate()}} \strong{(W)} Interpolate all AP and z numbers
for atlas plates in a whole brain project
}
}

\section{Part 3. Registration}{

\enumerate{
\item \code{\link[=registration2]{registration2()}} Console user interface built on top of
registration() function from the wholebrain package.
\item \code{\link[=regi_loop]{regi_loop()}} Automatically loops through the image registration
processs for the imaging dataset.
}
}

\section{Part 4. Segmentation and forward warping}{

\enumerate{
\item \code{\link[=filter_loop]{filter_loop()}} Loops through reference slices and allows user to
check/change filter settings for segmentation or registration throughout the
brain.
\item \code{\link[=seg_loop]{seg_loop()}} Loop through and segment images in the segmentation channel.
\item \code{\link[=clean_duplicates]{clean_duplicates()}} \strong{(W)} Duplicate cell count clean up of segmentation
output
\item \code{\link[=forward_warp]{forward_warp()}} Perform forward warp loop back onto atlas space using
segmentation and registration data.
}
}

\section{Part 5. Dataset manipulation and plotting}{

\enumerate{
\item \code{\link[=get_rois]{get_rois()}} Get subset of the forward warped dataframe of just regions of
interest.
\item \code{\link[=get_sunburst]{get_sunburst()}} Generate a sunburst plot using a forward warped dataset.
\item \code{\link[=get_tree]{get_tree()}} Create a dataframe of hierarchical region cell count data.
\item \code{\link[=glassbrain2]{glassbrain2()}} Generate 3D plot of cells with option of plotting or
removing glassbrain in the background.
\item \code{\link[=get_table]{get_table()}} Generates a dataframe showing region acronyms, their full
name, hierachical paths, total cell counts, left and right counts, and cell
count percentages.
}
}
