# Supplementary material for: SMART: An Open-Source Extension of WholeBrain for Intact Mouse Brain Registration and Segmentation
Source: eNeuro. 2022 May 3;9(3):ENEURO.0482-21.2022. doi: 10.1523/ENEURO.0482-21.2022 (PMC9070730; doi:10.1523/ENEURO.0482-21.2022)
Supplement: Extended Data 1 — SMART code. Download Extended Data 1, ZIP file. [file enu-eN-OTM-0482-21-s03.zip › SMART/NAMESPACE]

# Generated by roxygen2: do not edit by hand

export(AMBA_return)
export(brainmorph)
export(choice)
export(clean_duplicates)
export(filter_loop)
export(forward_warp)
export(get_all_children)
export(get_count)
export(get_rois)
export(get_savepaths)
export(get_sunburst)
export(get_table)
export(get_tree)
export(glassbrain2)
export(im_sort)
export(interpolate)
export(platereturn)
export(pull_atlas)
export(regi_loop)
export(registration2)
export(roundAP)
export(seg_loop)
export(setup_pl)
