# Supplementary material for: SMART: An Open-Source Extension of WholeBrain for Intact Mouse Brain Registration and Segmentation
Source: eNeuro. 2022 May 3;9(3):ENEURO.0482-21.2022. doi: 10.1523/ENEURO.0482-21.2022 (PMC9070730; doi:10.1523/ENEURO.0482-21.2022)
Supplement: Extended Data 1 — SMART code. Download Extended Data 1, ZIP file. [file enu-eN-OTM-0482-21-s03.zip › SMART/README.md]

# SMART: Semi-manual alignment to reference templates

------------------------------------------------------------------------

Author(s): Maintainer: redacted for review - redacted for review

Contributor: redacted for review - redacted for review

### Introduction:

This package builds a pipeline interfacing with the
[wholebrain](https://github.com/tractatus/wholebrain) package [1] to
process whole brain imaging datasets. Datasets of a handful of single
slice images across the brain can also be fed into this pipeline. For
brevity, I’ll refer to these datasets as partial brains.

There are five main advancements that SMART builds on top of the
wholebrain base package:

1.  Guides the user through setting up analysis parameters and feeds the
    imaging data through registration, segmentation, and forward warp
    process. It automates looping through these analyses with simple
    function calls so the user does not have to set up this looping.

2.  Provides a user-friendly interface whenever possible. This includes
    a consoles changing, and removing correspondence points or reverting
    back to a previous correspondence change.

3.  Helps to solve non-linear relationships between atlas AP coordinates
    to actual distances in the anterior-posterior axis in real imaging
    datasets. This is critical when dealing with tissue clearing methods
    that cause non-uniform tissue morphing across the AP-axis.

4.  Organizes and stores the output of wholebrain analysis in
    automatically generated subdirectories. This standardized
    organization will be beneficial when sharing data output from
    wholebrain.

5.  Provides more ways to parse whole brain datasets and visualize data
    across ROIs.

*Disclaimer. This package is intended for coronal plane datasets.
Preprocessing must be done to align the dataset coronally before it
should be analyzed with the pipeline.*

**Below is an illustration of the pipeline schematic:**
<img src="docs/schematics/pipeline_schematic.PNG" width="1828" />

------------------------------------------------------------------------

### Installation of SMART:

To use SMART, wholebrain must first be installed. The instructions to
install wholebrain can be found
[here](http://www.wholebrainsoftware.org/cms/install). Please note, if
you are using a windows machine, manual installation of opencv is no
longer necessary. I highly recommend reading through some of the
documentation for wholebrain before using this package.

SMART is easily installed from github using the devtools package:

``` r
# Load devtools
library(devtools) 
 
# Install SMART
devtools::install_github("redacted for review/SMART")

# Load SMART
library(SMART)

# Pull up package descriptions and list of functions
?SMART
```

------------------------------------------------------------------------

### Pipeline breakdown:

As illustrated in the schematic and stated in the package descriptions,
not all parts of this pipeline will be used when analyzing a partial
brain. Sections/functions exclusively meant to be used with whole brain
datasets will be marked with **(W)**. Additionally, some package
functions may be useful for analysis outside the pipeline we present
here.

For processing a wholebrain dataset, the pipeline is split into 5
sections. These sections are listed below along with the functions that
belong to each section:

**Part 1: Setup pipeline**

-   [`setup_pl()`](#id1) User friendly way to setup parameters for whole
    or partial brain pipeline analysis.
-   [`im_sort()`](#id2) A function to sort image paths for imaging
    datasets.
-   [`get_savepaths()`](#id3) Generate savepaths and save directories.

**Part 2: Alignment (W)**

-   [`choice()`](#id4) **(W)** User friendly choice game to align
    internal reference atlas plates.
-   [`brainmorph()`](#id5) **(W)** Generate a brain morph plot.
-   [`interpolate()`](#id6)**(W)** Interpolate all AP and z numbers for
    atlas plates in a whole brain project

**Part 3: Registration**

-   [`registration2()`](#id7) Console user interface built on top of
    registration() function from the wholebrain package.
-   [`regi_loop()`](#id8) Automatically loops through the image
    registration process for the imaging dataset.

**Part 4: Segmentation, duplicate cleanup, & forward warping**

-   [`filter_loop()`](#id9) Loops through reference slices and allows
    user to check/change filter settings for segmentation or
    registration.
-   [`seg_loop()`](#id10) Loop through and segments images in the
    segmentation channel.
-   [`clean_duplicates()`](#id11) **(W)** Duplicate cell count clean up
    of segmentation output.
-   [`forward_warp()`](#id12) Performs forward warp loop back onto atlas
    space using segmentation and registration output.

**Part 5. Dataset manipulation and plotting**

-   [`get_rois()`](#id13) Gets a subset of the forward warped dataframe
    of just regions of interest.
-   [`get_sunburst()`](#id14) Generates a sunburst plot using a forward
    warped dataset.
-   [`get_tree()`](#id15) Creates a dataframe of hierarchical region
    cell count data.
-   [`glassbrain2()`](#id16) Generates a 3D plot of cells counts with
    option of removing glassbrain in the background.

Below is a walkthrough of each of these functions and the pipeline as a
whole using an example whole brain dataset. Feel free to use the
function links above to skip sections!

For convention, if a return value is given by a function, the
recommended variable name is indicated in italics in the return section
of each function’s help page. If this return value is a required
argument for another function in the pipeline, the recommended variable
name will also be the same name as the argument.

------------------------------------------------------------------------

### Part 1: Setup pipeline

This sections sets up analysis parameters, sorted image paths, and
generates savepaths and directories for the rest of the pipeline.

<a id="id1"></a>

**Step 1.**

**`setup_pl()()`** This function asks the user for setup information.
Based on input from the user, the function returns a list of parameters
for either a whole or partial brain analysis.

``` r
# Scroll to the details section of the help page to see the setup parameters
?setup_pl()

# Run setup_pl, enter parameter information to the console, 
# and store the output list into a variable named setup

setup <- setup_pl()

# Check or modify your setup parameters 
setup <- setup_pl(setup)

# Note: Whenever a different user works on analyzing the same dataset,
# run the above command to change user initials. This will keep track of
# who did what. 
```

> Tips: When providing folder paths, do not put quotes around the path
> to the console input.

For convention, sequential image numbers are z image numbers, even for a
partial brain analysis. Z image number should start at 1 and end at the
number of images. Image files should start indexing at 1 in the
filenames to match image number.

For a whole brain analysis, the first and last atlas plates must be
qualitatively aligned with the first and last z image numbers. Note that
the `setup$internal_ref_z`, `setup$regi_AP`, `setup$regi_z` parameters
are not user modifiable and will be NULL until the`choice()` or
`interpolate()` functions are run.

Additionally, there are a few default pipeline parameters for whole
brain analysis:

-   Spacing between registrations (mm). DEFAULT: 0.100
-   Segmentation step (integer). DEFAULT: 1.
-   AP coordinates of internal reference planes. DEFAULT: 1.91, 1.10,
    -.42, -0.93 , -1.94 , -2.95, -3.96.

The above coordinates correspond to PFC, NAc, antHyp, start of HIP,
posterior Hyp, VTA, and the PAG, respectively. These coordinates will be
the atlas plates used to “calibrate” to internal z images. They’ll be
used to interpolate and match the z images of remaining atlas plates.
They were chosen because:

1.  Based on our experience, they contain easy internal region landmarks
    that can be consistently identified by different users
2.  They are somewhat evenly spaced throughout the brain.

However, these coordinates are user modifiable to account for user
preference and varying AP ranges of imaging datasets. If you are using
this pipeline for the first time, I recommend you take the default
values.

The console code below shows the setup list I am using:

``` r
# Check setup list

> setup <- setup_pl(setup)
$`anim_ID`
[1] "1602"

$user_init
[1] "XX"

$regi_channel
[1] "D:/SMART_pilot_data/R15_1602_SG_Rein_NoTest_coronal_C02"

$seg_channel
[1] "D:/SMART_pilot_data/R15_1602_SG_Rein_NoTest_coronal_C01"

$output
[1] "D:/SMART_pilot_data/output"

$z_space
[1] 0.0025

$regi_step
[1] 0.1

$seg_step
[1] 1

$first_AP
[1] 2.917519

$first_z
[1] 1

$last_AP
[1] -4.971794

$last_z
[1] 2800

$internal_ref_AP
[1]  1.9060687  1.0969084 -0.4202672 -0.9259924 -1.9374427 -2.9488931 -3.9603435

$internal_ref_z
NULL

$regi_AP
NULL

$regi_z
NULL

Please review your setup information above: 
Do you want to change any settings: Y/N?

>
```

<a id="id2"></a> **Step 2.** **`im_sort()`** User friendly way to sort
images from the registration channel. Asks for user input to account for
flexible naming conventions for images.

``` r
# Sort images and store them 

# There will be user walk through for the 'separator' 
# and 'position' information necessary to sort images 
image_paths <- im_sort(setup, extension = "tif")

# Note: Setting the position argument will skip the user walkthrough. 
# e.g.
image_paths <- im_sort(setup, extension = "tif", position = 9)

# Check image_paths
image_paths
```

<a id="id3"></a> **Step 3.**

**`get_savepaths()`** Create standardized save directories based on the
setup information from `setup_pl()`. Returns a list of savepaths to
subfolders in the output folder.

``` r
# Create savepaths and generate data subdirectories automatically 
savepaths <- get_savepaths(setup)

# Check the output folder to see the subdirectories created!

# Show savepaths generated
savepaths

# To save the global environment at any time during an analysis session run: 
save.image(savepaths$envir_savepath)

# Going to the R_data folder in the output folder and clicking on the 
# .RData folder by date will revert the global environment back to a previous session.
# Saving everyday will prevent you from losing more than a day's worth of work.
```

> Tip: rerun the save.image() expression to update the global
> environment savepath every day.

Below shows my console output for my savepaths variable:

``` r
# Update and show savepaths

> savepaths <- get_savepaths(setup)
> savepaths
$`envir_savepath`
[1] "D:/SMART_pilot_data/output/R_data/Animal_1602_2019-01-07_XX.RData"

$out_reference_aligned
[1] "D:/SMART_pilot_data/output/Reference_aligned"

$out_RC_brain_morph
[1] "D:/SMART_pilot_data/output/RC_brain_morph"

$out_auto_registration
[1] "D:/SMART_pilot_data/output/Registrations_auto"

$out_registration
[1] "D:/SMART_pilot_data/output/Registrations_manual"

$out_registration_warps
[1] "D:/SMART_pilot_data/output/Registration_warps"

$out_segmentation_warps
[1] "D:/SMART_pilot_data/output/Segmentation_warpimages"

$out_segmentation_schem
[1] "D:/SMART_pilot_data/output/Segmentation_schematics"

>
```

------------------------------------------------------------------------

### Part 2: Alignment **(W)**

This section is necessary for whole brain datasets only. Users first
“calibrate” the reference atlas plates with their appropriate z image
number by running `choice()` and playing the choice game. Based on the
aligned reference plates, the user can match all remaining atlas plates
with an interpolated z image using `interpolate().`

<a id="id4"></a> **Step 4.**

**`choice()` (W) ** User friendly way to play the wholebrain choice game
to align internal reference atlas plates. Automatically saves images of
chosen aligned images in the folder specified by
`savepaths$out_reference_aligned`.

Below is my initial console output when I run`choice()` with my `setup`,
`savepaths`, and `image_paths` variables.

``` r
# Run the choice game and save the aligned 
# z reference number back into the setup list:

> setup <- choice(setup, savepaths, image_paths, filetype = "tif") # save chosen images as tifs
Play the choice game!
Your reference AP is 1.91 
Your current image sampling choice_step is  200 

Which image matches best?
Enter 1, 2 or 3:
```

**How the choice game works:**

The choice game will cycle through the internal reference atlas plates
(represented below by dotted vertical lines). Three choice windows will
popup for each reference AP coordinate, corresponding to choices 1,2 or
3, respectively. The user simply compares the corresponding atlas plate
with the 3 choice windows and enters the best qualitative match.

<center>
<!-- ![**Internal reference atlas plates**](){width=30%} -->

<img src="docs/schematics/Reference_atlas_schem.PNG" width="642" />

</center>

The middlemost window (choice 2) is SMART’s best guess at the z image
best aligned with the atlas coordinate based on the first and last
aligned atlas plates (represented above by solid vertical lines).

<center>

<img src="docs/schematics/choice_game_1.PNG" width="1135" />
<!-- ![**Display and prompt**](C:/Users/mjin1/Documents/GitHub/SMART/schematics/){width=60%} -->

</center>

> Note: The default positions the windows pop up on screen can be set by
> the `xpos` argument.

The current `choice_step` indicates how many z images the anteriormost
(choice 1) or posteriormost (choice 3) images are from the middlemost
image (choice 2). Entering 1, 2 or 3 into the console has three
outcomes:

1.  **Choice 1** The anteriormost image becomes the new choice 2 on the
    next choice option.
2.  **Choice 2** On the next choice option, there is a smaller
    `choice_step` on the left and right images. Choosing this option
    will progressively “zoom in” on the `choice_step` options until the
    steps can’t get smaller. The choice game will then move on to the
    next atlas coordinate. By default, the smallest step is 10.
3.  **Choice 3** The posteriormost image becomes the new choice 2 on the
    next choice option.

> Note: the `choice_step` progression is a user modifiable argument.

<center>

<img src="docs/schematics/midpoint_schem.PNG" width="654" />

<!-- ![**Midpoint quality check**](C:/Users/mjin1/Documents/GitHub/SMART/schematics/midpoint_schem.PNG){width=30%} -->
</center>

Once all the internal references atlas coordinates have been aligned,
the `choice()` function will cycle through the midpoint AP coordinates
of the aligned references as a quality check (represented above with
black arrows). After comparing midpoints, any unsatisfactory midpoints
become another internal reference point. The choice game is replayed for
those midpoints.

<center>

<img src="docs/schematics/choice_game_2.PNG" width="817" />

<!-- ![**Midpoint quality check display**](C:/Users/mjin1/Documents/GitHub/SMART/schematics/choice_game_2.PNG){width=35%} -->
</center>

Below are my internal reference AP coordinates and z numbers after
running`choice()` with my setup:

``` r
# Check internal reference AP numbers
> setup$internal_ref_AP
 [1]  1.9060687  1.0969084 -0.4202672 -0.9259924 -1.9374427 -2.4431679 -2.9488931 -3.4546183 -3.9603435
 [10] -4.4660687

# Check matched image z numbers
> setup$internal_ref_z
 [1]  350  657 1305 1425 1813 1978 2202 2422 2541 2681
```

<a id="id5"></a> **`brainmorph()` (W) ** Generate a brain morph plot
showing areas of relative expansion or compression along the AP axis
compared to the Allen Mouse Brain Atlas AP coodinates (normalized to 1).
The reference atlas points used to generate the morph plot are plotted
in red. Setting `saveplot = TRUE` will save the brain morph into the
data folder designated by `savepaths$out_RC_brain_morph`

``` r
# Generate brainmorph. 
brainmorph(setup, savepaths, saveplot = FALSE)
```

<center>

<img src="docs/schematics/brainmorph.PNG" width="653" />
<!-- ![**Brainmorph plot**](C:/Users/mjin1/Documents/GitHub/SMART/schematics/brainmorph.PNG){width=40%} -->

</center>

<a id="id6"></a> **Step 5.**

**`interpolate()` (W) ** This function interpolates all corresponding z
and AP values for atlas plates that are not reference plates.

``` r
# Interpolate all remaining atlas plates and their z number
setup <- interpolate(setup)
```

Now checking the setup list will show all matched internal AP plates and
z numbers:

``` r
> setup$regi_AP
[1]  2.91751908  2.81637405  2.71522901  2.61408397  2.51293893  2.41179389  2.31064885  2.20950382  2.10835878
[10]  2.00721374  1.90606870  1.80492366  1.70377863  1.60263359  1.50148855  1.40034351  1.29919847  1.19805344
[19]  1.09690840  0.99576336  0.89461832  0.79347328  0.69232824  0.59118321  0.49003817  0.38889313  0.28774809
[28]  0.18660305  0.08545802 -0.01568702 -0.11683206 -0.21797710 -0.31912214 -0.42026718 -0.52141221 -0.62255725
[37] -0.72370229 -0.82484733 -0.92599237 -1.02713740 -1.12828244 -1.22942748 -1.33057252 -1.43171756 -1.53286260
[46] -1.53286260 -1.63400763 -1.73515267 -1.83629771 -1.93744275 -2.03858779 -2.13973282 -2.24087786 -2.34202290
[55] -2.44316794 -2.54431298 -2.64545802 -2.74660305 -2.84774809 -2.94889313 -3.05003817 -3.15118321 -3.25232824
[64] -3.35347328 -3.45461832 -3.55576336 -3.65690840 -3.75805344 -3.85919847 -3.96034351 -4.06148855 -4.16263359
[73] -4.26377863 -4.36492366 -4.46606870 -4.56721374 -4.66835878 -4.76950382 -4.87064885 -4.97179389


> setup$regi_z
 [1]    1   36   71  106  141  176  210  245  280  315  350  388  427  465  504  542  580  619  657  700  743
[22]  787  830  873  916  959 1003 1046 1089 1132 1175 1219 1262 1305 1329 1353 1377 1401 1425 1464 1503 1541
[43] 1580 1619 1658 1658 1697 1735 1774 1813 1846 1879 1912 1945 1978 2023 2068 2112 2157 2202 2246 2290 2334
[64] 2378 2422 2446 2470 2493 2517 2541 2569 2597 2625 2653 2681 2705 2729 2752 2776 2800
```

------------------------------------------------------------------------

### Part 3: Registration

This section automates looping through through and registering all atlas
plates to images from the registration channel. It also allows for easy
modification of registrations.

<a id="id7"></a>

**`registration2()`** Provides a user friendly interface to alter
registrations. It retains the same arguments from the `registration()`
function in wholebrain. This function may be useful for those who
already have their own established analysis pipelines. Check out the
function help page for more details.

<center>

<img src="docs/schematics/registration_console.PNG" width="907" />
<!-- ![**Registration interface**](C:/Users/mjin1/Documents/GitHub/SMART/schematics/registration_console.PNG){width=70%} -->

</center>

The schematic above illustrates the user-friendly console interface that
allows for modification of the correspondence plates on a given atlas
plate. The `regi_loop()` function integrates this user-friendly
registration interface with the pipeline.

<a id="id8"></a> **Step 6.**

**`regi_loop()`** User friendly function to alter atlas to image
registration. When run with defaults, this function will automatically
create a list in the global environment called `regis`. It will loop
through the atlas plates according to the user preferences. The user
also has the option to save the global environment after every manual
registration.

``` r
# Example run of automated registration loop

# Create filter for registration
filter<-structure(list(alim = c(50, 50),
                           threshold.range = c(50000, 60000L),
                           eccentricity = 999L,
                           Max = 1000,
                           Min = 150,
                           brain.threshold = 270L,
                           resize = 0.25,
                           blur = 7L,
                           downsample = 2))

# Run the autoloop
regi_loop(setup, savepaths, image_paths, autoloop = TRUE, filter = filter)
```

> Note: The function [`filter_loop()`](#id17) allows the user to modify
> the filter for registration or segmentation and loop through the
> references plates to check filter adjustments in images across the
> brain.

There are four different loop options:

1.  `autoloop = TRUE` runs wholebrain’s first pass at registering all
    atlas plates. Registrations are stored in the *Registrations\_auto*
    folder. This is useful to check the quality of registrations across
    all atlas plates using current filter settings.
2.  `reference = TRUE` loops through reference atlas plates only and
    displays the console interface.
3.  The `touchup` argument is designed to edit a subset of atlas plates
    that have been previously registered

-   `touchup = TRUE` runs a user friendly interface allowing user to
    enter which plates they want to fix.
-   `touchup =` Numeric vector of plate numbers (integers) the user
    wants to fix.

4.  Setting all the arguments above to `FALSE` will loop through all
    atlas plates and display the console interface.

> Tip: Save the global environment after every 2-3 registrations. The
> save time lengthens significantly as more registrations are stored in
> the `regis` list.

Once the `regi_loop()` function has been run for the first time, the
`regis` argument must be set to the `regis` list automatically generated
in the global environment.

For example:

``` r
# Loop through and modify only reference atlas plates
regi_loop(setup, savepaths, image_paths, regis = regis, filter = filter, reference = TRUE)
```

Below is an example of a registration before and after manual
improvement:

<center>

<img src="docs/schematics/before_registration.PNG" width="819" />
<img src="docs/schematics/after_registration.PNG" width="816" />

<!-- ![**After auto-registration**](C:/Users/mjin1/Documents/GitHub/SMART/schematics/before_registration.PNG){width=50%} -->
<!-- ![**After registration correction**](C:/Users/mjin1/Documents/GitHub/SMART/schematics/after_registration.PNG){width=50%} -->
</center>

------------------------------------------------------------------------

### Part 4: Segmentation, duplicate cleanup, & forward warping

This section loops through all the images of the segmentation channel
and automates the forward looping process. At the end of this section,
you will have a mapped dataset!

<a id="id9"></a> <a id="id17"></a> **Step 7.**

**`filter_loop()`** This function takes a registration or segmentation
filter and loops through all images in a partial brain or just the
reference images in either the registration or segmentation channel. The
`wholebrain::segment()` function is used to display the segmentation
output. There is a console menu option for the user to adjust filter
parameters if they need.

``` r
# Check and modify filter settings in the segmentaion channel
filter <- filter_loop(setup, image_paths, channel = "seg")
```

<a id="id10"></a> **Step 8.**

**`seg_loop()`** This function loops through the z images in the
segmentation folder path. For a whole brain, every N images is
segmented, where N is equal to `setup$seg_step`. For a partial brain,
all the images in `setup$regi_z` are segmented.

``` r
# Run segmentation loop and store the output
segs <- seg_loop(setup, image_paths, filter)
```

> Note: If the imaging dataset is large, steps 8, 9, & 10 will be time
> intensive processes. Processing time will be printed after each of
> these functions are finished.

<a id="id11"></a> **Step 9.**

**`clean_duplicates()` (W) ** Duplicate cell count clean up of
segmentation output from the `seg_loop()` function. This step is only
necessary for large imaging datasets where the z step size is smaller
than the width of a cell body.

``` r
# Clean duplicate cell counts 
segs <- clean_duplicates(setup, segs, z_thresh = 10, compare_depth = 200)

# z_thresh - Threshold (in um) in the z-plane for the maximum z distance 
# before a cell is counted as another cell.

# compare_depth -  Comparision depth in (um). Compare a single image with adjacent 
# images up to 200 um posterior.
```

<a id="id12"></a> **Step 10.**

**`forward_warp()` (W) ** Loop through all segmented cells and perform
forward warp loop back onto atlas space using registration and
segmentation data. There are user options for plotting a schematic plot
and saving forward warp images. The function will automatically
interpolate AP coordinate values of z images in between atlas plates and
assign them to the dataset.

``` r
# Perform forward warp
dataset <- forward_warp(setup, savepaths, segs, regis)
```

Below are representative forward warp and schematic images:

<center>

**Forward warp image**

``` r
run_path("schematics/forwardwarp.PNG")
```

<img src="docs/schematics/forwardwarp.PNG" width="1160" />
<!-- ![](C:/Users/mjin1/Documents/GitHub/SMART/schematics/forwardwarp.PNG){width=75%} -->

**Schematic plot**

<img src="docs/schematics/schematic.PNG" width="518" />

<!-- ![](C:/Users/mjin1/Documents/GitHub/SMART/schematics/schematic.PNG){width=40%} -->
</center>

> Note: `forward_warp()` will automatically clean up any cell counts
> that aren’t assigned a region ID.

------------------------------------------------------------------------

### Part 5: Dataset manipulation and plotting:

Following Step 10, there are no more steps in the pipeline. The
remaining functions are designed for easy manipulation and plotting of
the dataset.

<a id="id13"></a> **`get_rois()`** Allows the user to enter a character
vector of Allen Mouse Brain Atlas abbreviations of regions of interest
(ROIs). A subset of the dataframe from the wholebrain dataset of just
the ROIs (and their subregions) are returned.

`get_rois()` is especially useful in plotting cell count tables of
regions of interest:

``` r
# Get dataset of just rois
rois <- get_rois(dataset, rois = c("ACB", "CEA", "BLA", "HIP"))

# Plot region cell counts in a table
quartz()
wholebrain::dot.plot(rois)
```

<center>

    ## [1] ""

<!-- ![**Region plot**](C:/Users/mjin1/Documents/GitHub/SMART/schematics/dotplot.PNG){width=70%} -->
</center>

<a id="id14"></a> **`get_sunburst()`** Generate a sunburst plot using a
forward warped dataset.

``` r
# Plot sunburst plot using the get_sunburst() function
SMART::get_sunburst(dataset)
```

> Note: By setting the `rois` argument, the sunburst will display only
> ROI data. If the `parent` argument is set to `FALSE`, the base layer
> in sunburst will be the first ROI.

<a id="id15"></a> **`get_tree()`** Create a dataframe of hierarchical
region cell count data.

The code below generates a dataframe of the hierarchy tree for the
hypothalamus:

``` r
# Hierarchical dataframe of just the hypothalamus
tree <- get_tree(dataset, rois = "HY")
View(tree)
```

> Note: this dataframe may be useful for generating other heirarchical
> plots such as [treemaps](https://github.com/cran/treemap).

<a id="id16"></a> **`glassbrain2()` ** A modified version of
wholebrain::glassbrain(). New options include:

1.  Gives the user an option to turn off the “jitter” in cell placement
    in original glassbrain function (the jitter gives a more space
    filled look).

2.  Does not show the glass brain display when `high.res` is set to
    “OFF” (otherwise set to TRUE or FALSE). Setting high.res to TRUE or
    FALSE will render a high or low resolution atlas boundary

``` r
# Generate rgl object and plot glassbrain without 3D atlas boundaries
glassbrain <- glassbrain2(dataset, high.res = "OFF", jitter = FALSE) 

# visualize glass brain 
glassbrain
```

    <html><head>
    <TITLE>RGL model</TITLE>
    </head>
    <body onload="rgl.start();"> 
    
    <div align="center">
<script>/*
 * Copyright (C) 2009 Apple Inc. All Rights Reserved.
 *
 * Redistribution and use in source and binary forms, with or without
 * modification, are permitted provided that the following conditions
 * are met:
 * 1. Redistributions of source code must retain the above copyright
 *    notice, this list of conditions and the following disclaimer.
 * 2. Redistributions in binary form must reproduce the above copyright
 *    notice, this list of conditions and the following disclaimer in the
 *    documentation and/or other materials provided with the distribution.
 *
 * THIS SOFTWARE IS PROVIDED BY APPLE INC. ``AS IS'' AND ANY
 * EXPRESS OR IMPLIED WARRANTIES, INCLUDING, BUT NOT LIMITED TO, THE
 * IMPLIED WARRANTIES OF MERCHANTABILITY AND FITNESS FOR A PARTICULAR
 * PURPOSE ARE DISCLAIMED.  IN NO EVENT SHALL APPLE INC. OR
 * CONTRIBUTORS BE LIABLE FOR ANY DIRECT, INDIRECT, INCIDENTAL, SPECIAL,
 * EXEMPLARY, OR CONSEQUENTIAL DAMAGES (INCLUDING, BUT NOT LIMITED TO,
 * PROCUREMENT OF SUBSTITUTE GOODS OR SERVICES; LOSS OF USE, DATA, OR
 * PROFITS; OR BUSINESS INTERRUPTION) HOWEVER CAUSED AND ON ANY THEORY
 * OF LIABILITY, WHETHER IN CONTRACT, STRICT LIABILITY, OR TORT
 * (INCLUDING NEGLIGENCE OR OTHERWISE) ARISING IN ANY WAY OUT OF THE USE
 * OF THIS SOFTWARE, EVEN IF ADVISED OF THE POSSIBILITY OF SUCH DAMAGE.

 * Copyright (2016) Duncan Murdoch - fixed CanvasMatrix4.ortho,
 * cleaned up.
 */
/*
    CanvasMatrix4 class

    This class implements a 4x4 matrix. It has functions which
    duplicate the functionality of the OpenGL matrix stack and
    glut functions.

    IDL:

    [
        Constructor(in CanvasMatrix4 matrix),           // copy passed matrix into new CanvasMatrix4
        Constructor(in sequence<float> array)           // create new CanvasMatrix4 with 16 floats (row major)
        Constructor()                                   // create new CanvasMatrix4 with identity matrix
    ]
    interface CanvasMatrix4 {
        attribute float m11;
        attribute float m12;
        attribute float m13;
        attribute float m14;
        attribute float m21;
        attribute float m22;
        attribute float m23;
        attribute float m24;
        attribute float m31;
        attribute float m32;
        attribute float m33;
        attribute float m34;
        attribute float m41;
        attribute float m42;
        attribute float m43;
        attribute float m44;

        void load(in CanvasMatrix4 matrix);                 // copy the values from the passed matrix
        void load(in sequence<float> array);                // copy 16 floats into the matrix
        sequence<float> getAsArray();                       // return the matrix as an array of 16 floats
        WebGLFloatArray getAsCanvasFloatArray();           // return the matrix as a WebGLFloatArray with 16 values
        void makeIdentity();                                // replace the matrix with identity
        void transpose();                                   // replace the matrix with its transpose
        void invert();                                      // replace the matrix with its inverse

        void translate(in float x, in float y, in float z); // multiply the matrix by passed translation values on the right
        void scale(in float x, in float y, in float z);     // multiply the matrix by passed scale values on the right
        void rotate(in float angle,                         // multiply the matrix by passed rotation values on the right
                    in float x, in float y, in float z);    // (angle is in degrees)
        void multRight(in CanvasMatrix matrix);             // multiply the matrix by the passed matrix on the right
        void multLeft(in CanvasMatrix matrix);              // multiply the matrix by the passed matrix on the left
        void ortho(in float left, in float right,           // multiply the matrix by the passed ortho values on the right
                   in float bottom, in float top,
                   in float near, in float far);
        void frustum(in float left, in float right,         // multiply the matrix by the passed frustum values on the right
                     in float bottom, in float top,
                     in float near, in float far);
        void perspective(in float fovy, in float aspect,    // multiply the matrix by the passed perspective values on the right
                         in float zNear, in float zFar);
        void lookat(in float eyex, in float eyey, in float eyez,    // multiply the matrix by the passed lookat
                    in float ctrx, in float ctry, in float ctrz,    // values on the right
                    in float upx, in float upy, in float upz);
    }
*/

CanvasMatrix4 = function(m)
{
    if (typeof m == 'object') {
        if ("length" in m && m.length >= 16) {
            this.load(m[0], m[1], m[2], m[3], m[4], m[5], m[6], m[7], m[8], m[9], m[10], m[11], m[12], m[13], m[14], m[15]);
            return;
        }
        else if (m instanceof CanvasMatrix4) {
            this.load(m);
            return;
        }
    }
    this.makeIdentity();
};

CanvasMatrix4.prototype.load = function()
{
    if (arguments.length == 1 && typeof arguments[0] == 'object') {
        var matrix = arguments[0];

        if ("length" in matrix && matrix.length == 16) {
            this.m11 = matrix[0];
            this.m12 = matrix[1];
            this.m13 = matrix[2];
            this.m14 = matrix[3];

            this.m21 = matrix[4];
            this.m22 = matrix[5];
            this.m23 = matrix[6];
            this.m24 = matrix[7];

            this.m31 = matrix[8];
            this.m32 = matrix[9];
            this.m33 = matrix[10];
            this.m34 = matrix[11];

            this.m41 = matrix[12];
            this.m42 = matrix[13];
            this.m43 = matrix[14];
            this.m44 = matrix[15];
            return;
        }

        if (arguments[0] instanceof CanvasMatrix4) {

            this.m11 = matrix.m11;
            this.m12 = matrix.m12;
            this.m13 = matrix.m13;
            this.m14 = matrix.m14;

            this.m21 = matrix.m21;
            this.m22 = matrix.m22;
            this.m23 = matrix.m23;
            this.m24 = matrix.m24;

            this.m31 = matrix.m31;
            this.m32 = matrix.m32;
            this.m33 = matrix.m33;
            this.m34 = matrix.m34;

            this.m41 = matrix.m41;
            this.m42 = matrix.m42;
            this.m43 = matrix.m43;
            this.m44 = matrix.m44;
            return;
        }
    }

    this.makeIdentity();
};

CanvasMatrix4.prototype.getAsArray = function()
{
    return [
        this.m11, this.m12, this.m13, this.m14,
        this.m21, this.m22, this.m23, this.m24,
        this.m31, this.m32, this.m33, this.m34,
        this.m41, this.m42, this.m43, this.m44
    ];
};

CanvasMatrix4.prototype.getAsWebGLFloatArray = function()
{
    return new WebGLFloatArray(this.getAsArray());
};

CanvasMatrix4.prototype.makeIdentity = function()
{
    this.m11 = 1;
    this.m12 = 0;
    this.m13 = 0;
    this.m14 = 0;

    this.m21 = 0;
    this.m22 = 1;
    this.m23 = 0;
    this.m24 = 0;

    this.m31 = 0;
    this.m32 = 0;
    this.m33 = 1;
    this.m34 = 0;

    this.m41 = 0;
    this.m42 = 0;
    this.m43 = 0;
    this.m44 = 1;
};

CanvasMatrix4.prototype.transpose = function()
{
    var tmp = this.m12;
    this.m12 = this.m21;
    this.m21 = tmp;

    tmp = this.m13;
    this.m13 = this.m31;
    this.m31 = tmp;

    tmp = this.m14;
    this.m14 = this.m41;
    this.m41 = tmp;

    tmp = this.m23;
    this.m23 = this.m32;
    this.m32 = tmp;

    tmp = this.m24;
    this.m24 = this.m42;
    this.m42 = tmp;

    tmp = this.m34;
    this.m34 = this.m43;
    this.m43 = tmp;
};

CanvasMatrix4.prototype.invert = function()
{
    // Calculate the 4x4 determinant
    // If the determinant is zero,
    // then the inverse matrix is not unique.
    var det = this._determinant4x4();

    if (Math.abs(det) < 1e-8)
        return null;

    this._makeAdjoint();

    // Scale the adjoint matrix to get the inverse
    this.m11 /= det;
    this.m12 /= det;
    this.m13 /= det;
    this.m14 /= det;

    this.m21 /= det;
    this.m22 /= det;
    this.m23 /= det;
    this.m24 /= det;

    this.m31 /= det;
    this.m32 /= det;
    this.m33 /= det;
    this.m34 /= det;

    this.m41 /= det;
    this.m42 /= det;
    this.m43 /= det;
    this.m44 /= det;
};

CanvasMatrix4.prototype.translate = function(x,y,z)
{
    if (x === undefined)
        x = 0;
    if (y === undefined)
        y = 0;
    if (z === undefined)
        z = 0;

    var matrix = new CanvasMatrix4();
    matrix.m41 = x;
    matrix.m42 = y;
    matrix.m43 = z;

    this.multRight(matrix);
};

CanvasMatrix4.prototype.scale = function(x,y,z)
{
    if (x === undefined)
        x = 1;
    if (z === undefined) {
        if (y === undefined) {
            y = x;
            z = x;
        }
        else
            z = 1;
    }
    else if (y === undefined)
        y = x;

    var matrix = new CanvasMatrix4();
    matrix.m11 = x;
    matrix.m22 = y;
    matrix.m33 = z;

    this.multRight(matrix);
};

CanvasMatrix4.prototype.rotate = function(angle,x,y,z)
{
    // angles are in degrees. Switch to radians
    angle = angle / 180 * Math.PI;

    angle /= 2;
    var sinA = Math.sin(angle);
    var cosA = Math.cos(angle);
    var sinA2 = sinA * sinA;

    // normalize
    var length = Math.sqrt(x * x + y * y + z * z);
    if (length === 0) {
        // bad vector, just use something reasonable
        x = 0;
        y = 0;
        z = 1;
    } else if (length != 1) {
        x /= length;
        y /= length;
        z /= length;
    }

    var mat = new CanvasMatrix4();

    // optimize case where axis is along major axis
    if (x == 1 && y === 0 && z === 0) {
        mat.m11 = 1;
        mat.m12 = 0;
        mat.m13 = 0;
        mat.m21 = 0;
        mat.m22 = 1 - 2 * sinA2;
        mat.m23 = 2 * sinA * cosA;
        mat.m31 = 0;
        mat.m32 = -2 * sinA * cosA;
        mat.m33 = 1 - 2 * sinA2;
        mat.m14 = mat.m24 = mat.m34 = 0;
        mat.m41 = mat.m42 = mat.m43 = 0;
        mat.m44 = 1;
    } else if (x === 0 && y == 1 && z === 0) {
        mat.m11 = 1 - 2 * sinA2;
        mat.m12 = 0;
        mat.m13 = -2 * sinA * cosA;
        mat.m21 = 0;
        mat.m22 = 1;
        mat.m23 = 0;
        mat.m31 = 2 * sinA * cosA;
        mat.m32 = 0;
        mat.m33 = 1 - 2 * sinA2;
        mat.m14 = mat.m24 = mat.m34 = 0;
        mat.m41 = mat.m42 = mat.m43 = 0;
        mat.m44 = 1;
    } else if (x === 0 && y === 0 && z == 1) {
        mat.m11 = 1 - 2 * sinA2;
        mat.m12 = 2 * sinA * cosA;
        mat.m13 = 0;
        mat.m21 = -2 * sinA * cosA;
        mat.m22 = 1 - 2 * sinA2;
        mat.m23 = 0;
        mat.m31 = 0;
        mat.m32 = 0;
        mat.m33 = 1;
        mat.m14 = mat.m24 = mat.m34 = 0;
        mat.m41 = mat.m42 = mat.m43 = 0;
        mat.m44 = 1;
    } else {
        var x2 = x*x;
        var y2 = y*y;
        var z2 = z*z;

        mat.m11 = 1 - 2 * (y2 + z2) * sinA2;
        mat.m12 = 2 * (x * y * sinA2 + z * sinA * cosA);
        mat.m13 = 2 * (x * z * sinA2 - y * sinA * cosA);
        mat.m21 = 2 * (y * x * sinA2 - z * sinA * cosA);
        mat.m22 = 1 - 2 * (z2 + x2) * sinA2;
        mat.m23 = 2 * (y * z * sinA2 + x * sinA * cosA);
        mat.m31 = 2 * (z * x * sinA2 + y * sinA * cosA);
        mat.m32 = 2 * (z * y * sinA2 - x * sinA * cosA);
        mat.m33 = 1 - 2 * (x2 + y2) * sinA2;
        mat.m14 = mat.m24 = mat.m34 = 0;
        mat.m41 = mat.m42 = mat.m43 = 0;
        mat.m44 = 1;
    }
    this.multRight(mat);
};

CanvasMatrix4.prototype.multRight = function(mat)
{
    var m11 = (this.m11 * mat.m11 + this.m12 * mat.m21 +
               this.m13 * mat.m31 + this.m14 * mat.m41);
    var m12 = (this.m11 * mat.m12 + this.m12 * mat.m22 +
               this.m13 * mat.m32 + this.m14 * mat.m42);
    var m13 = (this.m11 * mat.m13 + this.m12 * mat.m23 +
               this.m13 * mat.m33 + this.m14 * mat.m43);
    var m14 = (this.m11 * mat.m14 + this.m12 * mat.m24 +
               this.m13 * mat.m34 + this.m14 * mat.m44);

    var m21 = (this.m21 * mat.m11 + this.m22 * mat.m21 +
               this.m23 * mat.m31 + this.m24 * mat.m41);
    var m22 = (this.m21 * mat.m12 + this.m22 * mat.m22 +
               this.m23 * mat.m32 + this.m24 * mat.m42);
    var m23 = (this.m21 * mat.m13 + this.m22 * mat.m23 +
               this.m23 * mat.m33 + this.m24 * mat.m43);
    var m24 = (this.m21 * mat.m14 + this.m22 * mat.m24 +
               this.m23 * mat.m34 + this.m24 * mat.m44);

    var m31 = (this.m31 * mat.m11 + this.m32 * mat.m21 +
               this.m33 * mat.m31 + this.m34 * mat.m41);
    var m32 = (this.m31 * mat.m12 + this.m32 * mat.m22 +
               this.m33 * mat.m32 + this.m34 * mat.m42);
    var m33 = (this.m31 * mat.m13 + this.m32 * mat.m23 +
               this.m33 * mat.m33 + this.m34 * mat.m43);
    var m34 = (this.m31 * mat.m14 + this.m32 * mat.m24 +
               this.m33 * mat.m34 + this.m34 * mat.m44);

    var m41 = (this.m41 * mat.m11 + this.m42 * mat.m21 +
               this.m43 * mat.m31 + this.m44 * mat.m41);
    var m42 = (this.m41 * mat.m12 + this.m42 * mat.m22 +
               this.m43 * mat.m32 + this.m44 * mat.m42);
    var m43 = (this.m41 * mat.m13 + this.m42 * mat.m23 +
               this.m43 * mat.m33 + this.m44 * mat.m43);
    var m44 = (this.m41 * mat.m14 + this.m42 * mat.m24 +
               this.m43 * mat.m34 + this.m44 * mat.m44);

    this.m11 = m11;
    this.m12 = m12;
    this.m13 = m13;
    this.m14 = m14;

    this.m21 = m21;
    this.m22 = m22;
    this.m23 = m23;
    this.m24 = m24;

    this.m31 = m31;
    this.m32 = m32;
    this.m33 = m33;
    this.m34 = m34;

    this.m41 = m41;
    this.m42 = m42;
    this.m43 = m43;
    this.m44 = m44;
};

CanvasMatrix4.prototype.multLeft = function(mat)
{
    var m11 = (mat.m11 * this.m11 + mat.m12 * this.m21 +
               mat.m13 * this.m31 + mat.m14 * this.m41);
    var m12 = (mat.m11 * this.m12 + mat.m12 * this.m22 +
               mat.m13 * this.m32 + mat.m14 * this.m42);
    var m13 = (mat.m11 * this.m13 + mat.m12 * this.m23 +
               mat.m13 * this.m33 + mat.m14 * this.m43);
    var m14 = (mat.m11 * this.m14 + mat.m12 * this.m24 +
               mat.m13 * this.m34 + mat.m14 * this.m44);

    var m21 = (mat.m21 * this.m11 + mat.m22 * this.m21 +
               mat.m23 * this.m31 + mat.m24 * this.m41);
    var m22 = (mat.m21 * this.m12 + mat.m22 * this.m22 +
               mat.m23 * this.m32 + mat.m24 * this.m42);
    var m23 = (mat.m21 * this.m13 + mat.m22 * this.m23 +
               mat.m23 * this.m33 + mat.m24 * this.m43);
    var m24 = (mat.m21 * this.m14 + mat.m22 * this.m24 +
               mat.m23 * this.m34 + mat.m24 * this.m44);

    var m31 = (mat.m31 * this.m11 + mat.m32 * this.m21 +
               mat.m33 * this.m31 + mat.m34 * this.m41);
    var m32 = (mat.m31 * this.m12 + mat.m32 * this.m22 +
               mat.m33 * this.m32 + mat.m34 * this.m42);
    var m33 = (mat.m31 * this.m13 + mat.m32 * this.m23 +
               mat.m33 * this.m33 + mat.m34 * this.m43);
    var m34 = (mat.m31 * this.m14 + mat.m32 * this.m24 +
               mat.m33 * this.m34 + mat.m34 * this.m44);

    var m41 = (mat.m41 * this.m11 + mat.m42 * this.m21 +
               mat.m43 * this.m31 + mat.m44 * this.m41);
    var m42 = (mat.m41 * this.m12 + mat.m42 * this.m22 +
               mat.m43 * this.m32 + mat.m44 * this.m42);
    var m43 = (mat.m41 * this.m13 + mat.m42 * this.m23 +
               mat.m43 * this.m33 + mat.m44 * this.m43);
    var m44 = (mat.m41 * this.m14 + mat.m42 * this.m24 +
               mat.m43 * this.m34 + mat.m44 * this.m44);

    this.m11 = m11;
    this.m12 = m12;
    this.m13 = m13;
    this.m14 = m14;

    this.m21 = m21;
    this.m22 = m22;
    this.m23 = m23;
    this.m24 = m24;

    this.m31 = m31;
    this.m32 = m32;
    this.m33 = m33;
    this.m34 = m34;

    this.m41 = m41;
    this.m42 = m42;
    this.m43 = m43;
    this.m44 = m44;
};

CanvasMatrix4.prototype.ortho = function(left, right, bottom, top, near, far)
{
    var tx = (left + right) / (left - right);
    var ty = (top + bottom) / (bottom - top);
    var tz = (far + near) / (near - far);

    var matrix = new CanvasMatrix4();
    matrix.m11 = 2 / (right - left);
    matrix.m12 = 0;
    matrix.m13 = 0;
    matrix.m14 = 0;
    matrix.m21 = 0;
    matrix.m22 = 2 / (top - bottom);
    matrix.m23 = 0;
    matrix.m24 = 0;
    matrix.m31 = 0;
    matrix.m32 = 0;
    matrix.m33 = -2 / (far - near);
    matrix.m34 = 0;
    matrix.m41 = tx;
    matrix.m42 = ty;
    matrix.m43 = tz;
    matrix.m44 = 1;

    this.multRight(matrix);
};

CanvasMatrix4.prototype.frustum = function(left, right, bottom, top, near, far)
{
    var matrix = new CanvasMatrix4();
    var A = (right + left) / (right - left);
    var B = (top + bottom) / (top - bottom);
    var C = -(far + near) / (far - near);
    var D = -(2 * far * near) / (far - near);

    matrix.m11 = (2 * near) / (right - left);
    matrix.m12 = 0;
    matrix.m13 = 0;
    matrix.m14 = 0;

    matrix.m21 = 0;
    matrix.m22 = 2 * near / (top - bottom);
    matrix.m23 = 0;
    matrix.m24 = 0;

    matrix.m31 = A;
    matrix.m32 = B;
    matrix.m33 = C;
    matrix.m34 = -1;

    matrix.m41 = 0;
    matrix.m42 = 0;
    matrix.m43 = D;
    matrix.m44 = 0;

    this.multRight(matrix);
};

CanvasMatrix4.prototype.perspective = function(fovy, aspect, zNear, zFar)
{
    var top = Math.tan(fovy * Math.PI / 360) * zNear;
    var bottom = -top;
    var left = aspect * bottom;
    var right = aspect * top;
    this.frustum(left, right, bottom, top, zNear, zFar);
};

CanvasMatrix4.prototype.lookat = function(eyex, eyey, eyez, centerx, centery, centerz, upx, upy, upz)
{
    var matrix = new CanvasMatrix4();

    // Make rotation matrix

    // Z vector
    var zx = eyex - centerx;
    var zy = eyey - centery;
    var zz = eyez - centerz;
    var mag = Math.sqrt(zx * zx + zy * zy + zz * zz);
    if (mag) {
        zx /= mag;
        zy /= mag;
        zz /= mag;
    }

    // Y vector
    var yx = upx;
    var yy = upy;
    var yz = upz;

    // X vector = Y cross Z
    xx =  yy * zz - yz * zy;
    xy = -yx * zz + yz * zx;
    xz =  yx * zy - yy * zx;

    // Recompute Y = Z cross X
    yx = zy * xz - zz * xy;
    yy = -zx * xz + zz * xx;
    yx = zx * xy - zy * xx;

    // cross product gives area of parallelogram, which is < 1.0 for
    // non-perpendicular unit-length vectors; so normalize x, y here

    mag = Math.sqrt(xx * xx + xy * xy + xz * xz);
    if (mag) {
        xx /= mag;
        xy /= mag;
        xz /= mag;
    }

    mag = Math.sqrt(yx * yx + yy * yy + yz * yz);
    if (mag) {
        yx /= mag;
        yy /= mag;
        yz /= mag;
    }

    matrix.m11 = xx;
    matrix.m12 = xy;
    matrix.m13 = xz;
    matrix.m14 = 0;

    matrix.m21 = yx;
    matrix.m22 = yy;
    matrix.m23 = yz;
    matrix.m24 = 0;

    matrix.m31 = zx;
    matrix.m32 = zy;
    matrix.m33 = zz;
    matrix.m34 = 0;

    matrix.m41 = 0;
    matrix.m42 = 0;
    matrix.m43 = 0;
    matrix.m44 = 1;
    matrix.translate(-eyex, -eyey, -eyez);

    this.multRight(matrix);
};

// Support functions
CanvasMatrix4.prototype._determinant2x2 = function(a, b, c, d)
{
    return a * d - b * c;
};

CanvasMatrix4.prototype._determinant3x3 = function(a1, a2, a3, b1, b2, b3, c1, c2, c3)
{
    return a1 * this._determinant2x2(b2, b3, c2, c3) -
         b1 * this._determinant2x2(a2, a3, c2, c3) +
         c1 * this._determinant2x2(a2, a3, b2, b3);
};

CanvasMatrix4.prototype._determinant4x4 = function()
{
    var a1 = this.m11;
    var b1 = this.m12;
    var c1 = this.m13;
    var d1 = this.m14;

    var a2 = this.m21;
    var b2 = this.m22;
    var c2 = this.m23;
    var d2 = this.m24;

    var a3 = this.m31;
    var b3 = this.m32;
    var c3 = this.m33;
    var d3 = this.m34;

    var a4 = this.m41;
    var b4 = this.m42;
    var c4 = this.m43;
    var d4 = this.m44;

    return a1 * this._determinant3x3(b2, b3, b4, c2, c3, c4, d2, d3, d4) -
         b1 * this._determinant3x3(a2, a3, a4, c2, c3, c4, d2, d3, d4) +
         c1 * this._determinant3x3(a2, a3, a4, b2, b3, b4, d2, d3, d4) -
         d1 * this._determinant3x3(a2, a3, a4, b2, b3, b4, c2, c3, c4);
};

CanvasMatrix4.prototype._makeAdjoint = function()
{
    var a1 = this.m11;
    var b1 = this.m12;
    var c1 = this.m13;
    var d1 = this.m14;

    var a2 = this.m21;
    var b2 = this.m22;
    var c2 = this.m23;
    var d2 = this.m24;

    var a3 = this.m31;
    var b3 = this.m32;
    var c3 = this.m33;
    var d3 = this.m34;

    var a4 = this.m41;
    var b4 = this.m42;
    var c4 = this.m43;
    var d4 = this.m44;

    // Row column labeling reversed since we transpose rows & columns
    this.m11  =   this._determinant3x3(b2, b3, b4, c2, c3, c4, d2, d3, d4);
    this.m21  = - this._determinant3x3(a2, a3, a4, c2, c3, c4, d2, d3, d4);
    this.m31  =   this._determinant3x3(a2, a3, a4, b2, b3, b4, d2, d3, d4);
    this.m41  = - this._determinant3x3(a2, a3, a4, b2, b3, b4, c2, c3, c4);

    this.m12  = - this._determinant3x3(b1, b3, b4, c1, c3, c4, d1, d3, d4);
    this.m22  =   this._determinant3x3(a1, a3, a4, c1, c3, c4, d1, d3, d4);
    this.m32  = - this._determinant3x3(a1, a3, a4, b1, b3, b4, d1, d3, d4);
    this.m42  =   this._determinant3x3(a1, a3, a4, b1, b3, b4, c1, c3, c4);

    this.m13  =   this._determinant3x3(b1, b2, b4, c1, c2, c4, d1, d2, d4);
    this.m23  = - this._determinant3x3(a1, a2, a4, c1, c2, c4, d1, d2, d4);
    this.m33  =   this._determinant3x3(a1, a2, a4, b1, b2, b4, d1, d2, d4);
    this.m43  = - this._determinant3x3(a1, a2, a4, b1, b2, b4, c1, c2, c4);

    this.m14  = - this._determinant3x3(b1, b2, b3, c1, c2, c3, d1, d2, d3);
    this.m24  =   this._determinant3x3(a1, a2, a3, c1, c2, c3, d1, d2, d3);
    this.m34  = - this._determinant3x3(a1, a2, a3, b1, b2, b3, d1, d2, d3);
    this.m44  =   this._determinant3x3(a1, a2, a3, b1, b2, b3, c1, c2, c3);
};</script>
<script>// To generate the help pages for this library, use

// jsdoc --destination ../../../doc/rglwidgetClass --template ~/node_modules/jsdoc-baseline rglClass.src.js

// To validate, use

// setwd(".../inst/htmlwidgets/lib/rglClass")
// hints <- js::jshint(readLines("rglClass.src.js"))
// hints[, c("line", "reason")]

/**
 * The class of an rgl widget
 * @class
*/
rglwidgetClass = function() {
    this.canvas = null;
    this.userMatrix = new CanvasMatrix4();
    this.types = [];
    this.prMatrix = new CanvasMatrix4();
    this.mvMatrix = new CanvasMatrix4();
    this.vp = null;
    this.prmvMatrix = null;
    this.origs = null;
    this.gl = null;
    this.scene = null;
    this.select = {state: "inactive", subscene: null, region: {p1: {x:0, y:0}, p2: {x:0, y:0}}};
    this.drawing = false;
};

    /**
     * Multiply matrix by vector
     * @returns {number[]}
     * @param M {number[][]} Left operand
     * @param v {number[]} Right operand
     */
    rglwidgetClass.prototype.multMV = function(M, v) {
        return [ M.m11 * v[0] + M.m12 * v[1] + M.m13 * v[2] + M.m14 * v[3],
                 M.m21 * v[0] + M.m22 * v[1] + M.m23 * v[2] + M.m24 * v[3],
                 M.m31 * v[0] + M.m32 * v[1] + M.m33 * v[2] + M.m34 * v[3],
                 M.m41 * v[0] + M.m42 * v[1] + M.m43 * v[2] + M.m44 * v[3]
               ];
    };
    
    /**
     * Multiply row vector by Matrix
     * @returns {number[]}
     * @param v {number[]} left operand
     * @param M {number[][]} right operand
     */
    rglwidgetClass.prototype.multVM = function(v, M) {
        return [ M.m11 * v[0] + M.m21 * v[1] + M.m31 * v[2] + M.m41 * v[3],
                 M.m12 * v[0] + M.m22 * v[1] + M.m32 * v[2] + M.m42 * v[3],
                 M.m13 * v[0] + M.m23 * v[1] + M.m33 * v[2] + M.m43 * v[3],
                 M.m14 * v[0] + M.m24 * v[1] + M.m34 * v[2] + M.m44 * v[3]
               ];
    };
    
    /**
     * Euclidean length of a vector
     * @returns {number}
     * @param v {number[]}
     */
    rglwidgetClass.prototype.vlen = function(v) {
      return Math.sqrt(this.dotprod(v, v));
    };

    /**
     * Dot product of two vectors
     * @instance rglwidgetClass
     * @returns {number}
     * @param a {number[]}
     * @param b {number[]}
     */
    rglwidgetClass.prototype.dotprod = function(a, b) {
      return a[0]*b[0] + a[1]*b[1] + a[2]*b[2];
    };

    /**
     * Cross product of two vectors
     * @returns {number[]}
     * @param a {number[]}
     * @param b {number[]}
     */
    rglwidgetClass.prototype.xprod = function(a, b) {
      return [a[1]*b[2] - a[2]*b[1],
          a[2]*b[0] - a[0]*b[2],
          a[0]*b[1] - a[1]*b[0]];
    };

    /**
     * Bind vectors or matrices by columns
     * @returns {number[][]}
     * @param a {number[]|number[][]}
     * @param b {number[]|number[][]}
     */
    rglwidgetClass.prototype.cbind = function(a, b) {
      if (b.length < a.length)
        b = this.repeatToLen(b, a.length);
      else if (a.length < b.length)
        a = this.repeatToLen(a, b.length);
      return a.map(function(currentValue, index, array) {
            return currentValue.concat(b[index]);
      });
    };

    /**
     * Swap elements
     * @returns {any[]}
     * @param a {any[]}
     * @param i {number} Element to swap
     * @param j {number} Other element to swap
     */
    rglwidgetClass.prototype.swap = function(a, i, j) {
      var temp = a[i];
      a[i] = a[j];
      a[j] = temp;
    };

    /**
     * Flatten a matrix into a vector
     * @returns {any[]}
     * @param a {any[][]}
     */
    rglwidgetClass.prototype.flatten = function(arr, result) {
      var value;
      if (typeof result === "undefined") result = [];
      for (var i = 0, length = arr.length; i < length; i++) {
        value = arr[i];
        if (Array.isArray(value)) {
          this.flatten(value, result);
        } else {
          result.push(value);
        }
      }
      return result;
    };

    /**
     * set element of 1d or 2d array as if it was flattened.
     * Column major, zero based!
     * @returns {any[]|any[][]}
     * @param {any[]|any[][]} a - array
     * @param {number} i - element
     * @param {any} value
     */
    rglwidgetClass.prototype.setElement = function(a, i, value) {
      if (Array.isArray(a[0])) {
        var dim = a.length,
            col = Math.floor(i/dim),
            row = i % dim;
        a[row][col] = value;
      } else {
        a[i] = value;
      }
    };

    /**
     * Transpose an array
     * @returns {any[][]}
     * @param {any[][]} a
     */
    rglwidgetClass.prototype.transpose = function(a) {
      var newArray = [],
          n = a.length,
          m = a[0].length,
          i;
      for(i = 0; i < m; i++){
        newArray.push([]);
      }

      for(i = 0; i < n; i++){
        for(var j = 0; j < m; j++){
          newArray[j].push(a[i][j]);
        }
      }
      return newArray;
    };

    /**
     * Calculate sum of squares of a numeric vector
     * @returns {number}
     * @param {number[]} x
     */
    rglwidgetClass.prototype.sumsq = function(x) {
      var result = 0, i;
      for (i=0; i < x.length; i++)
        result += x[i]*x[i];
      return result;
    };

    /**
     * Convert a matrix to a CanvasMatrix4
     * @returns {CanvasMatrix4}
     * @param {number[][]|number[]} mat
     */
    rglwidgetClass.prototype.toCanvasMatrix4 = function(mat) {
      if (mat instanceof CanvasMatrix4)
        return mat;
      var result = new CanvasMatrix4();
      mat = this.flatten(this.transpose(mat));
      result.load(mat);
      return result;
    };

    /**
     * Convert an R-style numeric colour string to an rgb vector
     * @returns {number[]}
     * @param {string} s
     */
    rglwidgetClass.prototype.stringToRgb = function(s) {
      s = s.replace("#", "");
      var bigint = parseInt(s, 16);
      return [((bigint >> 16) & 255)/255,
              ((bigint >> 8) & 255)/255,
               (bigint & 255)/255];
    };

    /**
     * Take a component-by-component product of two 3 vectors
     * @returns {number[]}
     * @param {number[]} x
     * @param {number[]} y
     */
    rglwidgetClass.prototype.componentProduct = function(x, y) {
      if (typeof y === "undefined") {
        this.alertOnce("Bad arg to componentProduct");
      }
      var result = new Float32Array(3), i;
      for (i = 0; i<3; i++)
        result[i] = x[i]*y[i];
      return result;
    };

    /**
     * Get next higher power of two
     * @returns { number }
     * @param { number } value - input value
     */
    rglwidgetClass.prototype.getPowerOfTwo = function(value) {
      var pow = 1;
      while(pow<value) {
        pow *= 2;
      }
      return pow;
    };

    /**
     * Unique entries
     * @returns { any[] }
     * @param { any[] } arr - An array
     */
    rglwidgetClass.prototype.unique = function(arr) {
      arr = [].concat(arr);
      return arr.filter(function(value, index, self) {
        return self.indexOf(value) === index;
      });
    };

    /**
     * Shallow compare of arrays
     * @returns { boolean }
     * @param { any[] } a - An array
     * @param { any[] } b - Another array
     */
    rglwidgetClass.prototype.equalArrays = function(a, b) {
      return a === b || (a && b &&
                      a.length === b.length &&
                      a.every(function(v, i) {return v === b[i];}));
    };
    
    /**
     * Repeat an array to a desired length
     * @returns {any[]}
     * @param {any | any[]} arr The input array
     * @param {number} len The desired output length
     */
    rglwidgetClass.prototype.repeatToLen = function(arr, len) {
      arr = [].concat(arr);
      while (arr.length < len/2)
        arr = arr.concat(arr);
      return arr.concat(arr.slice(0, len - arr.length));
    };

    /**
     * Give a single alert message, not to be repeated.
     * @param {string} msg  The message to give.
     */
    rglwidgetClass.prototype.alertOnce = function(msg) {
      if (typeof this.alerted !== "undefined")
        return;
      this.alerted = true;
      alert(msg);
    };

    rglwidgetClass.prototype.f_is_lit = 1;
    rglwidgetClass.prototype.f_is_smooth = 2;
    rglwidgetClass.prototype.f_has_texture = 4;
    rglwidgetClass.prototype.f_depth_sort = 8;
    rglwidgetClass.prototype.f_fixed_quads = 16;
    rglwidgetClass.prototype.f_is_transparent = 32;
    rglwidgetClass.prototype.f_is_lines = 64;
    rglwidgetClass.prototype.f_sprites_3d = 128;
    rglwidgetClass.prototype.f_sprite_3d = 256;
    rglwidgetClass.prototype.f_is_subscene = 512;
    rglwidgetClass.prototype.f_is_clipplanes = 1024;
    rglwidgetClass.prototype.f_fixed_size = 2048;
    rglwidgetClass.prototype.f_is_points = 4096;
    rglwidgetClass.prototype.f_is_twosided = 8192;
    rglwidgetClass.prototype.f_fat_lines = 16384;
    rglwidgetClass.prototype.f_is_brush = 32768;

    /**
     * Which list does a particular id come from?
     * @returns { string }
     * @param {number} id The id to look up.
     */
    rglwidgetClass.prototype.whichList = function(id) {
      var obj = this.getObj(id),
          flags = obj.flags;
        if (obj.type === "light")
          return "lights";
        if (flags & this.f_is_subscene)
            return "subscenes";
        if (flags & this.f_is_clipplanes)
            return "clipplanes";
        if (flags & this.f_is_transparent)
            return "transparent";
        return "opaque";
    };

    /**
     * Get an object by id number.
     * @returns { Object }
     * @param {number} id
     */
    rglwidgetClass.prototype.getObj = function(id) {
      if (typeof id !== "number") {
        this.alertOnce("getObj id is "+typeof id);
      }
      return this.scene.objects[id];
    };

    /**
     * Get ids of a particular type from a subscene or the whole scene
     * @returns { number[] }
     * @param {string} type What type of object?
     * @param {number} subscene  Which subscene?  If not given, find in the whole scene
     */
    rglwidgetClass.prototype.getIdsByType = function(type, subscene) {
      var
        result = [], i, self = this;
      if (typeof subscene === "undefined") {
        Object.keys(this.scene.objects).forEach(
          function(key) {
            key = parseInt(key, 10);
            if (self.getObj(key).type === type)
              result.push(key);
          });
      } else {
        ids = this.getObj(subscene).objects;
        for (i=0; i < ids.length; i++) {
          if (this.getObj(ids[i]).type === type) {
            result.push(ids[i]);
          }
        }
      }
      return result;
    };

    /**
     * Get a particular material property for an id
     * @returns { any }
     * @param {number} id  Which object?
     * @param {string} property Which material property?
     */
    rglwidgetClass.prototype.getMaterial = function(id, property) {
      var obj = this.getObj(id),
          mat = obj.material[property];
      if (typeof mat === "undefined")
          mat = this.scene.material[property];
      return mat;
    };

    /**
     * Is a particular id in a subscene?
     * @returns { boolean }
     * @param {number} id Which id?
     * @param {number} subscene Which subscene id?
     */
    rglwidgetClass.prototype.inSubscene = function(id, subscene) {
      return this.getObj(subscene).objects.indexOf(id) > -1;
    };

    /**
     * Add an id to a subscene.
     * @param {number} id Which id?
     * @param {number} subscene Which subscene id?
     */
    rglwidgetClass.prototype.addToSubscene = function(id, subscene) {
      var thelist,
          thesub = this.getObj(subscene),
          ids = [id],
          obj = this.getObj(id), i;
      if (typeof obj != "undefined" && typeof (obj.newIds) !== "undefined") {
        ids = ids.concat(obj.newIds);
      }
      thesub.objects = [].concat(thesub.objects);
      for (i = 0; i < ids.length; i++) {
        id = ids[i];
        if (thesub.objects.indexOf(id) == -1) {
          thelist = this.whichList(id);
          thesub.objects.push(id);
          thesub[thelist].push(id);
        }
      }
    };

    /**
     * Delete an id from a subscene
     * @param { number } id - the id to add
     * @param { number } subscene - the id of the subscene
     */
    rglwidgetClass.prototype.delFromSubscene = function(id, subscene) {
      var thelist,
          thesub = this.getObj(subscene),
          obj = this.getObj(id),
          ids = [id], i;
      if (typeof obj !== "undefined" && typeof (obj.newIds) !== "undefined")
        ids = ids.concat(obj.newIds);
      thesub.objects = [].concat(thesub.objects); // It might be a scalar
      for (j=0; j<ids.length;j++) {
        id = ids[j];
        i = thesub.objects.indexOf(id);
        if (i > -1) {
          thesub.objects.splice(i, 1);
          thelist = this.whichList(id);
          i = thesub[thelist].indexOf(id);
          thesub[thelist].splice(i, 1);
        }
      }
    };

    /**
     * Set the ids in a subscene
     * @param { number[] } ids - the ids to set
     * @param { number } subsceneid - the id of the subscene
     */
    rglwidgetClass.prototype.setSubsceneEntries = function(ids, subsceneid) {
      var sub = this.getObj(subsceneid);
      sub.objects = ids;
      this.initSubscene(subsceneid);
    };

    /**
     * Get the ids in a subscene
     * @returns {number[]}
     * @param { number } subscene - the id of the subscene
     */
    rglwidgetClass.prototype.getSubsceneEntries = function(subscene) {
      return this.getObj(subscene).objects;
    };

    /**
     * Get the ids of the subscenes within a subscene
     * @returns { number[] }
     * @param { number } subscene - the id of the subscene
     */
    rglwidgetClass.prototype.getChildSubscenes = function(subscene) {
      return this.getObj(subscene).subscenes;
    };

    /**
     * Start drawing
     * @returns { boolean } Previous state
     */
    rglwidgetClass.prototype.startDrawing = function() {
        var value = this.drawing;
        this.drawing = true;
        return value;
    };

    /**
     * Stop drawing and check for context loss
     * @param { boolean } saved - Previous state
     */
    rglwidgetClass.prototype.stopDrawing = function(saved) {
      this.drawing = saved;
      if (!saved && this.gl && this.gl.isContextLost())
        this.restartCanvas();
    };

    /**
     * Generate the vertex shader for an object
     * @returns {string}
     * @param { number } id - Id of object
     */
    rglwidgetClass.prototype.getVertexShader = function(id) {
      var obj = this.getObj(id),
          userShader = obj.userVertexShader,
          flags = obj.flags,
          type = obj.type,
          is_lit = flags & this.f_is_lit,
          has_texture = flags & this.f_has_texture,
          fixed_quads = flags & this.f_fixed_quads,
          sprites_3d = flags & this.f_sprites_3d,
          sprite_3d = flags & this.f_sprite_3d,
          nclipplanes = this.countClipplanes(),
          fixed_size = flags & this.f_fixed_size,
          is_points = flags & this.f_is_points,
          is_twosided = flags & this.f_is_twosided,
          fat_lines = flags & this.f_fat_lines,
          is_brush = flags & this.f_is_brush,
          result;

      if (type === "clipplanes" || sprites_3d) return;

      if (typeof userShader !== "undefined") return userShader;

      result = "  /* ****** "+type+" object "+id+" vertex shader ****** */\n"+
      "  attribute vec3 aPos;\n"+
      "  attribute vec4 aCol;\n"+
      " uniform mat4 mvMatrix;\n"+
      " uniform mat4 prMatrix;\n"+
      " varying vec4 vCol;\n"+
      " varying vec4 vPosition;\n";

      if ((is_lit && !fixed_quads && !is_brush) || sprite_3d)
        result = result + "  attribute vec3 aNorm;\n"+
                          " uniform mat4 normMatrix;\n"+
                          " varying vec3 vNormal;\n";

      if (has_texture || type === "text")
        result = result + " attribute vec2 aTexcoord;\n"+
                          " varying vec2 vTexcoord;\n";

      if (fixed_size)
        result = result + "  uniform vec2 textScale;\n";

      if (fixed_quads)
        result = result + "  attribute vec2 aOfs;\n";
      else if (sprite_3d)
        result = result + "  uniform vec3 uOrig;\n"+
                          "  uniform float uSize;\n"+
                          "  uniform mat4 usermat;\n";

      if (is_twosided)
        result = result + "  attribute vec3 aPos1;\n"+
                          "  attribute vec3 aPos2;\n"+
                          "  varying float normz;\n";

      if (fat_lines) {
        result = result +   "  attribute vec3 aNext;\n"+
                            "  attribute vec2 aPoint;\n"+
                            "  varying vec2 vPoint;\n"+
                            "  varying float vLength;\n"+
                            "  uniform float uAspect;\n"+
                            "  uniform float uLwd;\n";
      }
      
      result = result + "  void main(void) {\n";

      if ((nclipplanes || (!fixed_quads && !sprite_3d)) && !is_brush)
        result = result + "    vPosition = mvMatrix * vec4(aPos, 1.);\n";

      if (!fixed_quads && !sprite_3d && !is_brush)
        result = result + "    gl_Position = prMatrix * vPosition;\n";

      if (is_points) {
        var size = this.getMaterial(id, "size");
        result = result + "    gl_PointSize = "+size.toFixed(1)+";\n";
      }

      result = result + "    vCol = aCol;\n";

      if (is_lit && !fixed_quads && !sprite_3d && !is_brush)
        result = result + "    vNormal = normalize((normMatrix * vec4(aNorm, 1.)).xyz);\n";

      if (has_texture || type == "text")
        result = result + "    vTexcoord = aTexcoord;\n";

      if (fixed_size)
        result = result + "    vec4 pos = prMatrix * mvMatrix * vec4(aPos, 1.);\n"+
                          "   pos = pos/pos.w;\n"+
                          "   gl_Position = pos + vec4(aOfs*textScale, 0.,0.);\n";

      if (type == "sprites" && !fixed_size)
        result = result + "    vec4 pos = mvMatrix * vec4(aPos, 1.);\n"+
                          "   pos = pos/pos.w + vec4(aOfs, 0., 0.);\n"+
                          "   gl_Position = prMatrix*pos;\n";

      if (sprite_3d)
        result = result + "   vNormal = normalize((normMatrix * vec4(aNorm, 1.)).xyz);\n"+
                          "   vec4 pos = mvMatrix * vec4(uOrig, 1.);\n"+
                          "   vPosition = pos/pos.w + vec4(uSize*(vec4(aPos, 1.)*usermat).xyz,0.);\n"+
                          "   gl_Position = prMatrix * vPosition;\n";

      if (is_twosided)
        result = result + "   vec4 pos1 = prMatrix*(mvMatrix*vec4(aPos1, 1.));\n"+
                          "   pos1 = pos1/pos1.w - gl_Position/gl_Position.w;\n"+
                          "   vec4 pos2 = prMatrix*(mvMatrix*vec4(aPos2, 1.));\n"+
                          "   pos2 = pos2/pos2.w - gl_Position/gl_Position.w;\n"+
                          "   normz = pos1.x*pos2.y - pos1.y*pos2.x;\n";
                          
      if (fat_lines) 
        /* This code was inspired by Matt Deslauriers' code in https://mattdesl.svbtle.com/drawing-lines-is-hard */
        result = result + "   vec2 aspectVec = vec2(uAspect, 1.0);\n"+
                          "   mat4 projViewModel = prMatrix * mvMatrix;\n"+
                          "   vec4 currentProjected = projViewModel * vec4(aPos, 1.0);\n"+
                          "   currentProjected = currentProjected/currentProjected.w;\n"+
                          "   vec4 nextProjected = projViewModel * vec4(aNext, 1.0);\n"+
                          "   vec2 currentScreen = currentProjected.xy * aspectVec;\n"+
                          "   vec2 nextScreen = (nextProjected.xy / nextProjected.w) * aspectVec;\n"+
                          "   float len = uLwd;\n"+
                          "   vec2 dir = vec2(1.0, 0.0);\n"+
                          "   vPoint = aPoint;\n"+
                          "   vLength = length(nextScreen - currentScreen)/2.0;\n"+
                          "   vLength = vLength/(vLength + len);\n"+
                          "   if (vLength > 0.0) {\n"+
                          "     dir = normalize(nextScreen - currentScreen);\n"+
                          "   }\n"+
                          "   vec2 normal = vec2(-dir.y, dir.x);\n"+
                          "   dir.x /= uAspect;\n"+
                          "   normal.x /= uAspect;\n"+
                          "   vec4 offset = vec4(len*(normal*aPoint.x*aPoint.y - dir), 0.0, 0.0);\n"+
                          "   gl_Position = currentProjected + offset;\n";

      if (is_brush)
        result = result + "   gl_Position = vec4(aPos, 1.);\n";
        
      result = result + "  }\n";

      // console.log(result);
      return result;
    };

    /**
     * Generate the fragment shader for an object
     * @returns {string}
     * @param { number } id - Id of object
     */
    rglwidgetClass.prototype.getFragmentShader = function(id) {
      var obj = this.getObj(id),
          userShader = obj.userFragmentShader,
          flags = obj.flags,
          type = obj.type,
          is_lit = flags & this.f_is_lit,
          has_texture = flags & this.f_has_texture,
          fixed_quads = flags & this.f_fixed_quads,
          sprites_3d = flags & this.f_sprites_3d,
          is_twosided = (flags & this.f_is_twosided) > 0,
          fat_lines = flags & this.f_fat_lines,
          is_transparent = flags & this.f_is_transparent,
          nclipplanes = this.countClipplanes(), i,
          texture_format, nlights,
          result;

      if (type === "clipplanes" || sprites_3d) return;

      if (typeof userShader !== "undefined") return userShader;

      if (has_texture)
        texture_format = this.getMaterial(id, "textype");

      result = "/* ****** "+type+" object "+id+" fragment shader ****** */\n"+
               "#ifdef GL_ES\n"+
               "  precision highp float;\n"+
               "#endif\n"+
               "  varying vec4 vCol; // carries alpha\n"+
               "  varying vec4 vPosition;\n";

      if (has_texture || type === "text")
        result = result + "  varying vec2 vTexcoord;\n"+
                          " uniform sampler2D uSampler;\n";

      if (is_lit && !fixed_quads)
        result = result + "  varying vec3 vNormal;\n";

      for (i = 0; i < nclipplanes; i++)
        result = result + "  uniform vec4 vClipplane"+i+";\n";

      if (is_lit) {
        nlights = this.countLights();
        if (nlights)
            result = result + "  uniform mat4 mvMatrix;\n";
        else
            is_lit = false;
      }

      if (is_lit) {
        result = result + "   uniform vec3 emission;\n"+
                          "   uniform float shininess;\n";

        for (i=0; i < nlights; i++) {
          result = result + "   uniform vec3 ambient" + i + ";\n"+
                            "   uniform vec3 specular" + i +"; // light*material\n"+
                            "   uniform vec3 diffuse" + i + ";\n"+
                            "   uniform vec3 lightDir" + i + ";\n"+
                            "   uniform bool viewpoint" + i + ";\n"+
                            "   uniform bool finite" + i + ";\n";
        }
      }

      if (is_twosided)
        result = result + "   uniform bool front;\n"+
                          "   varying float normz;\n";
                          
      if (fat_lines)
        result = result + "   varying vec2 vPoint;\n"+
                          "   varying float vLength;\n";

      result = result + "  void main(void) {\n";
      
      if (fat_lines) {
        result = result + "    vec2 point = vPoint;\n"+
                          "    bool neg = point.y < 0.0;\n"+
                          "    point.y = neg ? "+
                          "      (point.y + vLength)/(1.0 - vLength) :\n"+
                          "     -(point.y - vLength)/(1.0 - vLength);\n";
        if (is_transparent && type == "linestrip")
          result = result+"    if (neg && length(point) <= 1.0) discard;\n";
        result = result + "    point.y = min(point.y, 0.0);\n"+
                          "    if (length(point) > 1.0) discard;\n";
      }

      for (i=0; i < nclipplanes;i++)
        result = result + "    if (dot(vPosition, vClipplane"+i+") < 0.0) discard;\n";

      if (fixed_quads) {
        result = result +   "    vec3 n = vec3(0., 0., 1.);\n";
      } else if (is_lit) {
        result = result +   "    vec3 n = normalize(vNormal);\n";
      }

      if (is_twosided) {
        result = result +   "    if ((normz <= 0.) != front) discard;\n";
      }

      if (is_lit) {
        result = result + "    vec3 eye = normalize(-vPosition.xyz);\n"+
                          "   vec3 lightdir;\n"+
                          "   vec4 colDiff;\n"+
                          "   vec3 halfVec;\n"+
                          "   vec4 lighteffect = vec4(emission, 0.);\n"+
                          "   vec3 col;\n"+
                          "   float nDotL;\n";
        if (!fixed_quads) {
          result = result +   "   n = -faceforward(n, n, eye);\n";
        }
        for (i=0; i < nlights; i++) {
          result = result + "   colDiff = vec4(vCol.rgb * diffuse" + i + ", vCol.a);\n"+
                            "   lightdir = lightDir" + i + ";\n"+
                            "   if (!viewpoint" + i +")\n"+
                            "     lightdir = (mvMatrix * vec4(lightdir, 1.)).xyz;\n"+
                            "   if (!finite" + i + ") {\n"+
                            "     halfVec = normalize(lightdir + eye);\n"+
                            "   } else {\n"+
                            "     lightdir = normalize(lightdir - vPosition.xyz);\n"+
                            "     halfVec = normalize(lightdir + eye);\n"+
                            "   }\n"+
                            "    col = ambient" + i + ";\n"+
                            "   nDotL = dot(n, lightdir);\n"+
                            "   col = col + max(nDotL, 0.) * colDiff.rgb;\n"+
                            "   col = col + pow(max(dot(halfVec, n), 0.), shininess) * specular" + i + ";\n"+
                            "   lighteffect = lighteffect + vec4(col, colDiff.a);\n";
        }

      } else {
        result = result +   "   vec4 colDiff = vCol;\n"+
                            "    vec4 lighteffect = colDiff;\n";
      }

      if (type === "text")
        result = result +   "    vec4 textureColor = lighteffect*texture2D(uSampler, vTexcoord);\n";

      if (has_texture) {
        result = result + {
            rgb:            "   vec4 textureColor = lighteffect*vec4(texture2D(uSampler, vTexcoord).rgb, 1.);\n",
            rgba:           "   vec4 textureColor = lighteffect*texture2D(uSampler, vTexcoord);\n",
            alpha:          "   vec4 textureColor = texture2D(uSampler, vTexcoord);\n"+
                            "   float luminance = dot(vec3(1.,1.,1.), textureColor.rgb)/3.;\n"+
                            "   textureColor =  vec4(lighteffect.rgb, lighteffect.a*luminance);\n",
            luminance:      "   vec4 textureColor = vec4(lighteffect.rgb*dot(texture2D(uSampler, vTexcoord).rgb, vec3(1.,1.,1.))/3., lighteffect.a);\n",
          "luminance.alpha":"    vec4 textureColor = texture2D(uSampler, vTexcoord);\n"+
                            "   float luminance = dot(vec3(1.,1.,1.),textureColor.rgb)/3.;\n"+
                            "   textureColor = vec4(lighteffect.rgb*luminance, lighteffect.a*textureColor.a);\n"
          }[texture_format]+
                            "   gl_FragColor = textureColor;\n";
      } else if (type === "text") {
        result = result +   "    if (textureColor.a < 0.1)\n"+
                            "     discard;\n"+
                            "   else\n"+
                            "     gl_FragColor = textureColor;\n";
      } else
        result = result +   "   gl_FragColor = lighteffect;\n";

      //if (fat_lines)
      //  result = result +   "   gl_FragColor = vec4(0.0, abs(point.x), abs(point.y), 1.0);"
      result = result + "  }\n";

      // console.log(result);
      return result;
    };

    /**
     * Call gl functions to create and compile shader
     * @returns {Object}
     * @param { number } shaderType - gl code for shader type
     * @param { string } code - code for the shader
     */
    rglwidgetClass.prototype.getShader = function(shaderType, code) {
        var gl = this.gl, shader;
        shader = gl.createShader(shaderType);
        gl.shaderSource(shader, code);
        gl.compileShader(shader);
        if (!gl.getShaderParameter(shader, gl.COMPILE_STATUS) && !gl.isContextLost())
            alert(gl.getShaderInfoLog(shader));
        return shader;
    };

    /**
     * Handle a texture after its image has been loaded
     * @param { Object } texture - the gl texture object
     * @param { Object } textureCanvas - the canvas holding the image
     */
    rglwidgetClass.prototype.handleLoadedTexture = function(texture, textureCanvas) {
      var gl = this.gl || this.initGL();
      gl.pixelStorei(gl.UNPACK_FLIP_Y_WEBGL, true);

      gl.bindTexture(gl.TEXTURE_2D, texture);
      gl.texImage2D(gl.TEXTURE_2D, 0, gl.RGBA, gl.RGBA, gl.UNSIGNED_BYTE, textureCanvas);
      gl.texParameteri(gl.TEXTURE_2D, gl.TEXTURE_MAG_FILTER, gl.LINEAR);
      gl.texParameteri(gl.TEXTURE_2D, gl.TEXTURE_MIN_FILTER, gl.LINEAR_MIPMAP_NEAREST);
      gl.generateMipmap(gl.TEXTURE_2D);

      gl.bindTexture(gl.TEXTURE_2D, null);
    };

    /**
     * Get maximum dimension of texture in current browser.
     * @returns {number}
     */
    rglwidgetClass.prototype.getMaxTexSize = function() {
      var gl = this.gl || this.initGL();    
      return Math.min(4096, gl.getParameter(gl.MAX_TEXTURE_SIZE));
    };
    
    /**
     * Load an image to a texture
     * @param { string } uri - The image location
     * @param { Object } texture - the gl texture object
     */
    rglwidgetClass.prototype.loadImageToTexture = function(uri, texture) {
      var canvas = this.textureCanvas,
          ctx = canvas.getContext("2d"),
          image = new Image(),
          self = this;

       image.onload = function() {
         var w = image.width,
             h = image.height,
             canvasX = self.getPowerOfTwo(w),
             canvasY = self.getPowerOfTwo(h),
             gl = self.gl || self.initGL(),
             maxTexSize = self.getMaxTexSize();
         while (canvasX > 1 && canvasY > 1 && (canvasX > maxTexSize || canvasY > maxTexSize)) {
           canvasX /= 2;
           canvasY /= 2;
         }
         canvas.width = canvasX;
         canvas.height = canvasY;
         ctx.imageSmoothingEnabled = true;
         ctx.drawImage(image, 0, 0, canvasX, canvasY);
         self.handleLoadedTexture(texture, canvas);
         self.drawScene();
       };
       image.src = uri;
     };

    /**
     * Draw text to the texture canvas
     * @returns { Object } object with text measurements
     * @param { string } text - the text
     * @param { number } cex - expansion
     * @param { string } family - font family
     * @param { number } font - font number
     */
    rglwidgetClass.prototype.drawTextToCanvas = function(text, cex, family, font) {
       var canvasX, canvasY,
           textY,
           scaling = 20,
           textColour = "white",

           backgroundColour = "rgba(0,0,0,0)",
           canvas = this.textureCanvas,
           ctx = canvas.getContext("2d"),
           i, textHeight = 0, textHeights = [], width, widths = [], 
           offsetx, offsety = 0, line, lines = [], offsetsx = [],
           offsetsy = [], lineoffsetsy = [], fontStrings = [],
           maxTexSize = this.getMaxTexSize(),
           getFontString = function(i) {
             textHeights[i] = scaling*cex[i];
             var fontString = textHeights[i] + "px",
                 family0 = family[i],
                 font0 = font[i];
             if (family0 === "sans")
               family0 = "sans-serif";
             else if (family0 === "mono")
               family0 = "monospace";
             fontString = fontString + " " + family0;
             if (font0 === 2 || font0 === 4)
               fontString = "bold " + fontString;
             if (font0 === 3 || font0 === 4)
               fontString = "italic " + fontString;
             return fontString;
           };
       cex = this.repeatToLen(cex, text.length);
       family = this.repeatToLen(family, text.length);
       font = this.repeatToLen(font, text.length);

       canvasX = 1;
       line = -1;
       offsetx = maxTexSize;
       for (i = 0; i < text.length; i++)  {
         ctx.font = fontStrings[i] = getFontString(i);
         width = widths[i] = ctx.measureText(text[i]).width;
         if (offsetx + width > maxTexSize) {
           line += 1;
           offsety = lineoffsetsy[line] = offsety + 2*textHeight;
           if (offsety > maxTexSize)
             console.error("Too many strings for texture.");
           textHeight = 0;
           offsetx = 0;
         }
         textHeight = Math.max(textHeight, textHeights[i]);
         offsetsx[i] = offsetx;
         offsetx += width;
         canvasX = Math.max(canvasX, offsetx);
         lines[i] = line;
       }
       offsety = lineoffsetsy[line] = offsety + 2*textHeight;
       for (i = 0; i < text.length; i++) {
         offsetsy[i] = lineoffsetsy[lines[i]];
       }
       
       canvasX = this.getPowerOfTwo(canvasX);
       canvasY = this.getPowerOfTwo(offsety);

       canvas.width = canvasX;
       canvas.height = canvasY;

       ctx.fillStyle = backgroundColour;
       ctx.fillRect(0, 0, ctx.canvas.width, ctx.canvas.height);

       ctx.textBaseline = "alphabetic";
       for(i = 0; i < text.length; i++) {
         ctx.font = fontStrings[i];
         ctx.fillStyle = textColour;
         ctx.textAlign = "left";
         ctx.fillText(text[i], offsetsx[i],  offsetsy[i]);
       }
       return {canvasX:canvasX, canvasY:canvasY,
               widths:widths, textHeights:textHeights,
               offsetsx:offsetsx, offsetsy:offsetsy};
     };

    /**
     * Set the gl viewport and scissor test
     * @param { number } id - id of subscene
     */
    rglwidgetClass.prototype.setViewport = function(id) {
       var gl = this.gl || this.initGL(),
         vp = this.getObj(id).par3d.viewport,
         x = vp.x*this.canvas.width,
         y = vp.y*this.canvas.height,
         width = vp.width*this.canvas.width,
         height = vp.height*this.canvas.height;
       this.vp = {x:x, y:y, width:width, height:height};
       gl.viewport(x, y, width, height);
       gl.scissor(x, y, width, height);
       gl.enable(gl.SCISSOR_TEST);
     };

    /**
     * Set the projection matrix for a subscene
     * @param { number } id - id of subscene
     */
    rglwidgetClass.prototype.setprMatrix = function(id) {
       var subscene = this.getObj(id),
          embedding = subscene.embeddings.projection;
       if (embedding === "replace")
         this.prMatrix.makeIdentity();
       else
         this.setprMatrix(subscene.parent);
       if (embedding === "inherit")
         return;
       // This is based on the Frustum::enclose code from geom.cpp
       var bbox = subscene.par3d.bbox,
           scale = subscene.par3d.scale,
           ranges = [(bbox[1]-bbox[0])*scale[0]/2,
                     (bbox[3]-bbox[2])*scale[1]/2,
                     (bbox[5]-bbox[4])*scale[2]/2],
           radius = Math.sqrt(this.sumsq(ranges))*1.1; // A bit bigger to handle labels
       if (radius <= 0) radius = 1;
       var observer = subscene.par3d.observer,
           distance = observer[2],
           FOV = subscene.par3d.FOV, ortho = FOV === 0,
           t = ortho ? 1 : Math.tan(FOV*Math.PI/360),
           near = distance - radius,
           far = distance + radius,
           hlen,
           aspect = this.vp.width/this.vp.height,
           z = subscene.par3d.zoom;
       if (far < 0.0)
         far = 1.0;
       if (near < far/100.0)
         near = far/100.0;
       hlen = t*near;
       if (ortho) {
         if (aspect > 1)
           this.prMatrix.ortho(-hlen*aspect*z, hlen*aspect*z,
                          -hlen*z, hlen*z, near, far);
         else
           this.prMatrix.ortho(-hlen*z, hlen*z,
                          -hlen*z/aspect, hlen*z/aspect,
                          near, far);
       } else {
         if (aspect > 1)
           this.prMatrix.frustum(-hlen*aspect*z, hlen*aspect*z,
                          -hlen*z, hlen*z, near, far);
         else
           this.prMatrix.frustum(-hlen*z, hlen*z,
                          -hlen*z/aspect, hlen*z/aspect,
                          near, far);
       }
     };

    /**
     * Set the model-view matrix for a subscene
     * @param { number } id - id of the subscene
     */
    rglwidgetClass.prototype.setmvMatrix = function(id) {
       var observer = this.getObj(id).par3d.observer;
       this.mvMatrix.makeIdentity();
       this.setmodelMatrix(id);
       this.mvMatrix.translate(-observer[0], -observer[1], -observer[2]);

     };

    /**
     * Set the model matrix for a subscene
     * @param { number } id - id of the subscene
     */
    rglwidgetClass.prototype.setmodelMatrix = function(id) {
      var subscene = this.getObj(id),
          embedding = subscene.embeddings.model;
      if (embedding !== "inherit") {
        var scale = subscene.par3d.scale,
            bbox = subscene.par3d.bbox,
            center = [(bbox[0]+bbox[1])/2,
                      (bbox[2]+bbox[3])/2,
                      (bbox[4]+bbox[5])/2];
         this.mvMatrix.translate(-center[0], -center[1], -center[2]);
         this.mvMatrix.scale(scale[0], scale[1], scale[2]);
         this.mvMatrix.multRight( subscene.par3d.userMatrix );
       }
       if (embedding !== "replace")
         this.setmodelMatrix(subscene.parent);
     };

    /**
     * Set the normals matrix for a subscene
     * @param { number } subsceneid - id of the subscene
     */
    rglwidgetClass.prototype.setnormMatrix = function(subsceneid) {
       var self = this,
       recurse = function(id) {
         var sub = self.getObj(id),
             embedding = sub.embeddings.model;
         if (embedding !== "inherit") {
           var scale = sub.par3d.scale;
           self.normMatrix.scale(1/scale[0], 1/scale[1], 1/scale[2]);
           self.normMatrix.multRight(sub.par3d.userMatrix);
         }
         if (embedding !== "replace")
           recurse(sub.parent);
       };
       self.normMatrix.makeIdentity();
       recurse(subsceneid);
     };

    /**
     * Set the combined projection-model-view matrix
     */
    rglwidgetClass.prototype.setprmvMatrix = function() {
       this.prmvMatrix = new CanvasMatrix4( this.mvMatrix );
       this.prmvMatrix.multRight( this.prMatrix );
     };

    /**
     * Count clipping planes in a scene
     * @returns {number}
     */
    rglwidgetClass.prototype.countClipplanes = function() {
      return this.countObjs("clipplanes");
    };

    /**
     * Count lights in a scene
     * @returns { number }
     */
    rglwidgetClass.prototype.countLights = function() {
      return this.countObjs("light");
    };

    /**
     * Count objects of specific type in a scene
     * @returns { number }
     * @param { string } type - Type of object to count
     */
    rglwidgetClass.prototype.countObjs = function(type) {
      var self = this,
          bound = 0;

      Object.keys(this.scene.objects).forEach(
        function(key) {
          if (self.getObj(parseInt(key, 10)).type === type)
            bound = bound + 1;
        });
      return bound;
    };

    /**
     * Initialize a subscene
     * @param { number } id - id of subscene.
     */
    rglwidgetClass.prototype.initSubscene = function(id) {
      var sub = this.getObj(id),
          i, obj;

      if (sub.type !== "subscene")
        return;

      sub.par3d.userMatrix = this.toCanvasMatrix4(sub.par3d.userMatrix);
      sub.par3d.listeners = [].concat(sub.par3d.listeners);
      sub.backgroundId = undefined;
      sub.subscenes = [];
      sub.clipplanes = [];
      sub.transparent = [];
      sub.opaque = [];
      sub.lights = [];
      for (i=0; i < sub.objects.length; i++) {
        obj = this.getObj(sub.objects[i]);
        if (typeof obj === "undefined") {
          sub.objects.splice(i, 1);
          i--;
        } else if (obj.type === "background")
          sub.backgroundId = obj.id;
        else
          sub[this.whichList(obj.id)].push(obj.id);
      }
    };

    /**
     * Copy object
     * @param { number } id - id of object to copy
     * @param { string } reuse - Document id of scene to reuse
     */
    rglwidgetClass.prototype.copyObj = function(id, reuse) {
      var obj = this.getObj(id),
          prev = document.getElementById(reuse);
      if (prev !== null) {
        prev = prev.rglinstance;
        var
          prevobj = prev.getObj(id),
          fields = ["flags", "type",
                    "colors", "vertices", "centers",
                    "normals", "offsets",
                    "texts", "cex", "family", "font", "adj",
                    "material",
                    "radii",
                    "texcoords",
                    "userMatrix", "ids",
                    "dim",
                    "par3d", "userMatrix",
                    "viewpoint", "finite"],
          i;
        for (i = 0; i < fields.length; i++) {
          if (typeof prevobj[fields[i]] !== "undefined")
            obj[fields[i]] = prevobj[fields[i]];
        }
      } else
        console.warn("copyObj failed");
    };

    /**
     * Update the triangles used to display a plane
     * @param { number } id - id of the plane
     * @param { Object } bbox - bounding box in which to display the plane
     */
    rglwidgetClass.prototype.planeUpdateTriangles = function(id, bbox) {
      var perms = [[0,0,1], [1,2,2], [2,1,0]],
          x, xrow, elem, A, d, nhits, i, j, k, u, v, w, intersect, which, v0, v2, vx, reverse,
          face1 = [], face2 = [], normals = [],
          obj = this.getObj(id),
          nPlanes = obj.normals.length;
      obj.bbox = bbox;
      obj.vertices = [];
      obj.initialized = false;
      for (elem = 0; elem < nPlanes; elem++) {
//    Vertex Av = normal.getRecycled(elem);
        x = [];
        A = obj.normals[elem];
        d = obj.offsets[elem][0];
        nhits = 0;
        for (i=0; i<3; i++)
          for (j=0; j<2; j++)
            for (k=0; k<2; k++) {
              u = perms[0][i];
              v = perms[1][i];
              w = perms[2][i];
              if (A[w] !== 0.0) {
                intersect = -(d + A[u]*bbox[j+2*u] + A[v]*bbox[k+2*v])/A[w];
                if (bbox[2*w] < intersect && intersect < bbox[1+2*w]) {
                  xrow = [];
                  xrow[u] = bbox[j+2*u];
                  xrow[v] = bbox[k+2*v];
                  xrow[w] = intersect;
                  x.push(xrow);
                  face1[nhits] = j + 2*u;
                  face2[nhits] = k + 2*v;
                  nhits++;
                }
              }
            }

            if (nhits > 3) {
            /* Re-order the intersections so the triangles work */
              for (i=0; i<nhits-2; i++) {
                which = 0; /* initialize to suppress warning */
                for (j=i+1; j<nhits; j++) {
                  if (face1[i] == face1[j] || face1[i] == face2[j] ||
                      face2[i] == face1[j] || face2[i] == face2[j] ) {
                    which = j;
                    break;
                  }
                }
                if (which > i+1) {
                  this.swap(x, i+1, which);
                  this.swap(face1, i+1, which);
                  this.swap(face2, i+1, which);
                }
              }
            }
            if (nhits >= 3) {
      /* Put in order so that the normal points out the FRONT of the faces */
              v0 = [x[0][0] - x[1][0] , x[0][1] - x[1][1], x[0][2] - x[1][2]];
              v2 = [x[2][0] - x[1][0] , x[2][1] - x[1][1], x[2][2] - x[1][2]];
              /* cross-product */
              vx = this.xprod(v0, v2);
              reverse = this.dotprod(vx, A) > 0;

              for (i=0; i<nhits-2; i++) {
                obj.vertices.push(x[0]);
                normals.push(A);
                for (j=1; j<3; j++) {
                  obj.vertices.push(x[i + (reverse ? 3-j : j)]);
                  normals.push(A);
                }
              }
            }
      }
      obj.pnormals = normals;
    };

    /**
     * Initialize object for display
     * @param { number } id - id of object to initialize
     */
    rglwidgetClass.prototype.initObj = function(id) {
      var obj = this.getObj(id),
          flags = obj.flags,
          type = obj.type,
          is_lit = flags & this.f_is_lit,
          is_lines = flags & this.f_is_lines,
          fat_lines = flags & this.f_fat_lines,
          has_texture = flags & this.f_has_texture,
          fixed_quads = flags & this.f_fixed_quads,
          is_transparent = obj.is_transparent,
          depth_sort = flags & this.f_depth_sort,
          sprites_3d = flags & this.f_sprites_3d,
          sprite_3d = flags & this.f_sprite_3d,
          fixed_size = flags & this.f_fixed_size,
          is_twosided = (flags & this.f_is_twosided) > 0,
          is_brush = flags & this.f_is_brush,
          gl = this.gl || this.initGL(),
          texinfo, drawtype, nclipplanes, f, nrows, oldrows,
          i,j,v,v1,v2, mat, uri, matobj, pass, passes, pmode,
          dim, nx, nz, attr;

    if (typeof id !== "number") {
      this.alertOnce("initObj id is "+typeof id);
    }

    obj.initialized = true;

    if (type === "bboxdeco" || type === "subscene")
      return;

    if (type === "light") {
      obj.ambient = new Float32Array(obj.colors[0].slice(0,3));
      obj.diffuse = new Float32Array(obj.colors[1].slice(0,3));
      obj.specular = new Float32Array(obj.colors[2].slice(0,3));
      obj.lightDir = new Float32Array(obj.vertices[0]);
      return;
    }

    if (type === "clipplanes") {
      obj.vClipplane = this.flatten(this.cbind(obj.normals, obj.offsets));
      return;
    }

    if (type === "background" && typeof obj.ids !== "undefined") {
      obj.quad = this.flatten([].concat(obj.ids));
      return;
    }
    
    if (is_transparent) {
      depth_sort = ["triangles", "quads", "surface",
                    "spheres", "sprites", "text"].indexOf(type) >= 0;
    }
    
    if (is_brush)
      this.initSelection(id);

    if (typeof obj.vertices === "undefined")
      obj.vertices = [];

    v = obj.vertices;
    obj.vertexCount = v.length;
    if (!obj.vertexCount) return;

    if (is_twosided) {
      if (typeof obj.userAttributes === "undefined")
        obj.userAttributes = {};
      v1 = Array(v.length);
      v2 = Array(v.length);
      if (obj.type == "triangles" || obj.type == "quads") {
        if (obj.type == "triangles")
          nrow = 3;
        else
          nrow = 4;
        for (i=0; i<Math.floor(v.length/nrow); i++)
          for (j=0; j<nrow; j++) {
            v1[nrow*i + j] = v[nrow*i + ((j+1) % nrow)];
            v2[nrow*i + j] = v[nrow*i + ((j+2) % nrow)];
          }
      } else if (obj.type == "surface") {
        dim = obj.dim[0];
        nx = dim[0];
        nz = dim[1];
        for (j=0; j<nx; j++) {
          for (i=0; i<nz; i++) {
            if (i+1 < nz && j+1 < nx) {
              v2[j + nx*i] = v[j + nx*(i+1)];
              v1[j + nx*i] = v[j+1 + nx*(i+1)];
            } else if (i+1 < nz) {
              v2[j + nx*i] = v[j-1 + nx*i];
              v1[j + nx*i] = v[j + nx*(i+1)];
            } else {
              v2[j + nx*i] = v[j + nx*(i-1)];
              v1[j + nx*i] = v[j-1 + nx*(i-1)];
            }
          }
        }
      }
      obj.userAttributes.aPos1 = v1;
      obj.userAttributes.aPos2 = v2;
    }

    if (!sprites_3d) {
      if (gl.isContextLost()) return;
      obj.prog = gl.createProgram();
      gl.attachShader(obj.prog, this.getShader( gl.VERTEX_SHADER,
        this.getVertexShader(id) ));
      gl.attachShader(obj.prog, this.getShader( gl.FRAGMENT_SHADER,
                      this.getFragmentShader(id) ));
      //  Force aPos to location 0, aCol to location 1
      gl.bindAttribLocation(obj.prog, 0, "aPos");
      gl.bindAttribLocation(obj.prog, 1, "aCol");
      gl.linkProgram(obj.prog);
      var linked = gl.getProgramParameter(obj.prog, gl.LINK_STATUS);
      if (!linked) {

        // An error occurred while linking
        var lastError = gl.getProgramInfoLog(obj.prog);
        console.warn("Error in program linking:" + lastError);

        gl.deleteProgram(obj.prog);
        return;
      }
    }

    if (type === "text") {
      texinfo = this.drawTextToCanvas(obj.texts,
                                      this.flatten(obj.cex),
                                      this.flatten(obj.family),
                                      this.flatten(obj.family));
    }

    if (fixed_quads && !sprites_3d) {
      obj.ofsLoc = gl.getAttribLocation(obj.prog, "aOfs");
    }

    if (sprite_3d) {
      obj.origLoc = gl.getUniformLocation(obj.prog, "uOrig");
      obj.sizeLoc = gl.getUniformLocation(obj.prog, "uSize");
      obj.usermatLoc = gl.getUniformLocation(obj.prog, "usermat");
    }

    if (has_texture || type == "text") {
      if (!obj.texture)
        obj.texture = gl.createTexture();
      obj.texLoc = gl.getAttribLocation(obj.prog, "aTexcoord");
      obj.sampler = gl.getUniformLocation(obj.prog, "uSampler");
    }

    if (has_texture) {
      mat = obj.material;
      if (typeof mat.uri !== "undefined")
        uri = mat.uri;
      else if (typeof mat.uriElementId === "undefined") {
        matobj = this.getObj(mat.uriId);
        if (typeof matobj !== "undefined") {
          uri = matobj.material.uri;
        } else {
          uri = "";
        }
      } else
        uri = document.getElementById(mat.uriElementId).rglinstance.getObj(mat.uriId).material.uri;

      this.loadImageToTexture(uri, obj.texture);
    }

    if (type === "text") {
      this.handleLoadedTexture(obj.texture, this.textureCanvas);
    }

    var stride = 3, nc, cofs, nofs, radofs, oofs, tofs, vnew, fnew,
        nextofs = -1, pointofs = -1, alias, colors, key, selection, filter;

    obj.alias = undefined;
    
    colors = obj.colors;

    j = this.scene.crosstalk.id.indexOf(id);
    if (j >= 0) {
      key = this.scene.crosstalk.key[j];
      options = this.scene.crosstalk.options[j];
      colors = colors.slice(0); 
      for (i = 0; i < v.length; i++)
        colors[i] = obj.colors[i % obj.colors.length].slice(0);
      if ( (selection = this.scene.crosstalk.selection) &&
           (selection.length || !options.selectedIgnoreNone) )
        for (i = 0; i < v.length; i++) {
          if (!selection.includes(key[i])) {
            if (options.deselectedColor)
              colors[i] = options.deselectedColor.slice(0);
            colors[i][3] = colors[i][3]*options.deselectedFade;   /* default: mostly transparent if not selected */
          } else if (options.selectedColor)
            colors[i] = options.selectedColor.slice(0);
        }
      if ( (filter = this.scene.crosstalk.filter) )
        for (i = 0; i < v.length; i++) 
          if (!filter.includes(key[i])) {
            if (options.filteredColor)
              colors[i] = options.filteredColor.slice(0);
            colors[i][3] = colors[i][3]*options.filteredFade;   /* default: completely hidden if filtered */
          }
    }  
    
    nc = obj.colorCount = colors.length;
    if (nc > 1) {
      cofs = stride;
      stride = stride + 4;
      v = this.cbind(v, colors);
    } else {
      cofs = -1;
      obj.onecolor = this.flatten(colors);
    }

    if (typeof obj.normals !== "undefined") {
      nofs = stride;
      stride = stride + 3;
      v = this.cbind(v, typeof obj.pnormals !== "undefined" ? obj.pnormals : obj.normals);
    } else
      nofs = -1;

    if (typeof obj.radii !== "undefined") {
      radofs = stride;
      stride = stride + 1;
      // FIXME:  always concat the radii?
      if (obj.radii.length === v.length) {
        v = this.cbind(v, obj.radii);
      } else if (obj.radii.length === 1) {
        v = v.map(function(row, i, arr) { return row.concat(obj.radii[0]);});
      }
    } else
      radofs = -1;
      
    // Add default indices
    f = Array(v.length);
    for (i = 0; i < v.length; i++)
      f[i] = i;
    obj.f = [f,f];

    if (type == "sprites" && !sprites_3d) {
      tofs = stride;
      stride += 2;
      oofs = stride;
      stride += 2;
      vnew = new Array(4*v.length);
      fnew = new Array(4*v.length);
      alias = new Array(v.length);
      var rescale = fixed_size ? 72 : 1,
          size = obj.radii, s = rescale*size[0]/2;
      last = v.length;
      f = obj.f[0];
      for (i=0; i < v.length; i++) {
        if (size.length > 1)
          s = rescale*size[i]/2;
        vnew[i]  = v[i].concat([0,0,-s,-s]);
        fnew[4*i] = f[i];
        vnew[last]= v[i].concat([1,0, s,-s]);
        fnew[4*i+1] = last++;
        vnew[last]= v[i].concat([1,1, s, s]);
        fnew[4*i+2] = last++;
        vnew[last]= v[i].concat([0,1,-s, s]);
        fnew[4*i+3] = last++;
        alias[i] = [last-3, last-2, last-1];
      }
      v = vnew;
      obj.vertexCount = v.length;
      obj.f = [fnew, fnew];
    } else if (type === "text") {
      tofs = stride;
      stride += 2;
      oofs = stride;
      stride += 2;
      vnew = new Array(4*v.length);
      f = obj.f[0];
      fnew = new Array(4*f.length);
      alias = new Array(v.length);
      last = v.length;
      for (i=0; i < v.length; i++) {
        vnew[i]  = v[i].concat([0,-0.5]).concat(obj.adj[0]);
        fnew[4*i] = f[i];
        vnew[last] = v[i].concat([1,-0.5]).concat(obj.adj[0]);
        fnew[4*i+1] = last++;
        vnew[last] = v[i].concat([1, 1.5]).concat(obj.adj[0]);
        fnew[4*i+2] = last++;
        vnew[last] = v[i].concat([0, 1.5]).concat(obj.adj[0]);
        fnew[4*i+3] = last++;
        alias[i] = [last-3, last-2, last-1];
        for (j=0; j < 4; j++) {
          v1 = vnew[fnew[4*i+j]];
          v1[tofs+2] = 2*(v1[tofs]-v1[tofs+2])*texinfo.widths[i];
          v1[tofs+3] = 2*(v1[tofs+1]-v1[tofs+3])*texinfo.textHeights[i];
          v1[tofs] = (texinfo.offsetsx[i] + v1[tofs]*texinfo.widths[i])/texinfo.canvasX;
          v1[tofs+1] = 1.0-(texinfo.offsetsy[i] -
              v1[tofs+1]*texinfo.textHeights[i])/texinfo.canvasY;
          vnew[fnew[4*i+j]] = v1;
        }
      }
      v = vnew;
      obj.vertexCount = v.length;
      obj.f = [fnew, fnew];
    } else if (typeof obj.texcoords !== "undefined") {
      tofs = stride;
      stride += 2;
      oofs = -1;
      v = this.cbind(v, obj.texcoords);
    } else {
      tofs = -1;
      oofs = -1;
    }
    
    obj.alias = alias;
                          
    if (typeof obj.userAttributes !== "undefined") {
      obj.userAttribOffsets = {};
      obj.userAttribLocations = {};
      obj.userAttribSizes = {};
      for (attr in obj.userAttributes) {
        obj.userAttribLocations[attr] = gl.getAttribLocation(obj.prog, attr);
        if (obj.userAttribLocations[attr] >= 0) { // Attribute may not have been used
          obj.userAttribOffsets[attr] = stride;
          v = this.cbind(v, obj.userAttributes[attr]);
          stride = v[0].length;
          obj.userAttribSizes[attr] = stride - obj.userAttribOffsets[attr];
        }
      }
    }

    if (typeof obj.userUniforms !== "undefined") {
      obj.userUniformLocations = {};
      for (attr in obj.userUniforms)
        obj.userUniformLocations[attr] = gl.getUniformLocation(obj.prog, attr);
    }

    if (sprites_3d) {
      obj.userMatrix = new CanvasMatrix4(obj.userMatrix);
      obj.objects = this.flatten([].concat(obj.ids));
      is_lit = false;
    }

    if (is_lit && !fixed_quads) {
       obj.normLoc = gl.getAttribLocation(obj.prog, "aNorm");
    }

    nclipplanes = this.countClipplanes();
    if (nclipplanes && !sprites_3d) {
      obj.clipLoc = [];
      for (i=0; i < nclipplanes; i++)
        obj.clipLoc[i] = gl.getUniformLocation(obj.prog,"vClipplane" + i);
    }

    if (is_lit) {
      obj.emissionLoc = gl.getUniformLocation(obj.prog, "emission");
      obj.emission = new Float32Array(this.stringToRgb(this.getMaterial(id, "emission")));
      obj.shininessLoc = gl.getUniformLocation(obj.prog, "shininess");
      obj.shininess = this.getMaterial(id, "shininess");
      obj.nlights = this.countLights();
      obj.ambientLoc = [];
      obj.ambient = new Float32Array(this.stringToRgb(this.getMaterial(id, "ambient")));
      obj.specularLoc = [];
      obj.specular = new Float32Array(this.stringToRgb(this.getMaterial(id, "specular")));
      obj.diffuseLoc = [];
      obj.lightDirLoc = [];
      obj.viewpointLoc = [];
      obj.finiteLoc = [];
      for (i=0; i < obj.nlights; i++) {
        obj.ambientLoc[i] = gl.getUniformLocation(obj.prog, "ambient" + i);
        obj.specularLoc[i] = gl.getUniformLocation(obj.prog, "specular" + i);
        obj.diffuseLoc[i] = gl.getUniformLocation(obj.prog, "diffuse" + i);
        obj.lightDirLoc[i] = gl.getUniformLocation(obj.prog, "lightDir" + i);
        obj.viewpointLoc[i] = gl.getUniformLocation(obj.prog, "viewpoint" + i);
        obj.finiteLoc[i] = gl.getUniformLocation(obj.prog, "finite" + i);
      }
    }
    
    obj.passes = is_twosided + 1;
    obj.pmode = new Array(obj.passes);
    for (pass = 0; pass < obj.passes; pass++) {
      if (type === "triangles" || type === "quads" || type === "surface")
        pmode = this.getMaterial(id, (pass === 0) ? "front" : "back");
      else pmode = "filled";
      obj.pmode[pass] = pmode;
    }
    
 
      obj.f.length = obj.passes;
      for (pass = 0; pass < obj.passes; pass++) {
        f = fnew = obj.f[pass];
        pmode = obj.pmode[pass];
        if (pmode === "culled")
          f = [];
        else if (pmode === "points") {
          // stay with default
        } else if ((type === "quads" || type === "text" ||
             type === "sprites") && !sprites_3d) {
          nrows = Math.floor(obj.vertexCount/4);
          if (pmode === "filled") {
            fnew = Array(6*nrows);
            for (i=0; i < nrows; i++) {
              fnew[6*i] = f[4*i];
              fnew[6*i+1] = f[4*i + 1];
              fnew[6*i+2] = f[4*i + 2];
              fnew[6*i+3] = f[4*i];
              fnew[6*i+4] = f[4*i + 2];
              fnew[6*i+5] = f[4*i + 3];
            }
          } else {
            fnew = Array(8*nrows);
            for (i=0; i < nrows; i++) {
              fnew[8*i] = f[4*i];
              fnew[8*i+1] = f[4*i + 1];
              fnew[8*i+2] = f[4*i + 1];
              fnew[8*i+3] = f[4*i + 2];
              fnew[8*i+4] = f[4*i + 2];
              fnew[8*i+5] = f[4*i + 3];
              fnew[8*i+6] = f[4*i + 3];
              fnew[8*i+7] = f[4*i];
            }
          }
        } else if (type === "triangles") {
          nrows = Math.floor(obj.vertexCount/3);
          if (pmode === "filled") {
            fnew = Array(3*nrows);
            for (i=0; i < fnew.length; i++) {
              fnew[i] = f[i];
            }
          } else if (pmode === "lines") {
            fnew = Array(6*nrows);
            for (i=0; i < nrows; i++) {
              fnew[6*i] = f[3*i];
              fnew[6*i + 1] = f[3*i + 1];
              fnew[6*i + 2] = f[3*i + 1];
              fnew[6*i + 3] = f[3*i + 2];
              fnew[6*i + 4] = f[3*i + 2];
              fnew[6*i + 5] = f[3*i];
            }
          }
        } else if (type === "spheres") {
          // default
        } else if (type === "surface") {
          dim = obj.dim[0];
          nx = dim[0];
          nz = dim[1];
          if (pmode === "filled") {
            fnew = [];
            for (j=0; j<nx-1; j++) {
              for (i=0; i<nz-1; i++) {
                fnew.push(f[j + nx*i],
                       f[j + nx*(i+1)],
                       f[j + 1 + nx*(i+1)],
                       f[j + nx*i],
                       f[j + 1 + nx*(i+1)],
                       f[j + 1 + nx*i]);
              }
            }
          } else if (pmode === "lines") {
            fnew = [];
            for (j=0; j<nx; j++) {
              for (i=0; i<nz; i++) {
                if (i+1 < nz)
                  fnew.push(f[j + nx*i],
                         f[j + nx*(i+1)]);
                if (j+1 < nx)
                  fnew.push(f[j + nx*i],
                         f[j+1 + nx*i]);
              }
            }
          }
        }
        obj.f[pass] = fnew;
        if (depth_sort) {
          drawtype = "DYNAMIC_DRAW";
        } else {
          drawtype = "STATIC_DRAW";
        }
      }
    
    
    if (fat_lines) {
      alias = undefined;
      obj.nextLoc = gl.getAttribLocation(obj.prog, "aNext");
      obj.pointLoc = gl.getAttribLocation(obj.prog, "aPoint");
      obj.aspectLoc = gl.getUniformLocation(obj.prog, "uAspect");
      obj.lwdLoc = gl.getUniformLocation(obj.prog, "uLwd");
      // Expand vertices to turn each segment into a pair of triangles
        
        for (pass = 0; pass < obj.passes; pass++) {
          f = obj.f[pass];  
          oldrows = f.length;
          if (obj.pmode[pass] === "lines") 
            break;
        }
      
      if (type === "linestrip") 
        nrows = 4*(oldrows - 1); 
      else
        nrows = 2*oldrows;
      vnew = new Array(nrows);
      fnew = new Array(1.5*nrows);
      var fnext = new Array(nrows),
          fpt = new Array(nrows), 
          pt, start, gap = type === "linestrip" ? 3 : 1;
      
      // We're going to turn each pair of vertices into 4 new ones, with the "next" and "pt" attributes
      // added.
      // We do this by copying the originals in the first pass, adding the new attributes, then in a 
      // second pass add new vertices at the end.

      for (i = 0; i < v.length; i++) {
        vnew[i] = v[i].concat([0,0,0,0,0]); 
      }

      nextofs = stride;
      pointofs = stride + 3;
      stride = stride + 5;
            
      // Now add the extras
      last = v.length - 1;
      ind = 0;
      alias = new Array(f.length);
      for (i = 0; i < f.length; i++)
        alias[i] = [];
      for (i = 0; i < f.length - 1; i++) {
        if (type !== "linestrip" && i % 2 == 1)
          continue;
        k = ++last;
        vnew[k] = vnew[f[i]].slice();
        for (j=0; j<3; j++)
          vnew[k][nextofs + j] = vnew[f[i+1]][j];
        vnew[k][pointofs] = -1;
        vnew[k][pointofs+1] = -1;
        fnew[ind] = k;
        last++;
        vnew[last] = vnew[k].slice();
        vnew[last][pointofs] = 1;
        fnew[ind+1] = last;
        alias[f[i]].push(last-1, last);
        last++;
        k = last;
        vnew[k] = vnew[f[i+1]].slice();
        for (j=0; j<3; j++)
          vnew[k][nextofs + j] = vnew[f[i]][j];
        vnew[k][pointofs] = -1;
        vnew[k][pointofs+1] = 1;
        fnew[ind+2] = k;
        fnew[ind+3] = fnew[ind+1];
        last++;
        vnew[last] = vnew[k].slice();
        vnew[last][pointofs] = 1;
        fnew[ind+4] = last;
        fnew[ind+5] = fnew[ind+2];
        ind += 6;
        alias[f[i+1]].push(last-1, last);
      }
      vnew.length = last+1;
      v = vnew;
      obj.vertexCount = v.length;
      if (typeof alias !== "undefined" && typeof obj.alias !== "undefined") {  // Already have aliases from previous section?
        var oldalias = obj.alias, newalias = Array(obj.alias.length);
        for (i = 0; i < newalias.length; i++) {
          newalias[i] = oldalias[i].slice();
          for (j = 0; j < oldalias[i].length; j++)
            Array.prototype.push.apply(newalias[i], alias[oldalias[j]]); // pushes each element 
        }
        obj.alias = newalias;
      } else
        obj.alias = alias;
      
      for (pass = 0; pass < obj.passes; pass++)
        if (type === "lines" || type === "linestrip" || obj.pmode[pass] == "lines") {
          obj.f[pass] = fnew;
        }
      
      if (depth_sort) 
        drawtype = "DYNAMIC_DRAW";
      else
        drawtype = "STATIC_DRAW";
    }
    
      for (pass = 0; pass < obj.passes; pass++) {
        if (obj.vertexCount > 65535) {
          if (this.index_uint) {
            obj.f[pass] = new Uint32Array(obj.f[pass]);
            obj.index_uint = true;
          } else
            this.alertOnce("Object has "+obj.vertexCount+" vertices, not supported in this browser.");
        } else {
          obj.f[pass] = new Uint16Array(obj.f[pass]);
          obj.index_uint = false;
        }
      }
    
    if (stride !== v[0].length) {
      this.alertOnce("problem in stride calculation");
    }

    obj.vOffsets = {vofs:0, cofs:cofs, nofs:nofs, radofs:radofs, oofs:oofs, tofs:tofs,
                    nextofs:nextofs, pointofs:pointofs, stride:stride};

    obj.values = new Float32Array(this.flatten(v));

    if (type !== "spheres" && !sprites_3d) {
      obj.buf = gl.createBuffer();
      gl.bindBuffer(gl.ARRAY_BUFFER, obj.buf);
      gl.bufferData(gl.ARRAY_BUFFER, obj.values, gl.STATIC_DRAW); //
      obj.ibuf = Array(obj.passes);
      obj.ibuf[0] = gl.createBuffer();
      gl.bindBuffer(gl.ELEMENT_ARRAY_BUFFER, obj.ibuf[0]);
      gl.bufferData(gl.ELEMENT_ARRAY_BUFFER, obj.f[0], gl[drawtype]);
      if (is_twosided) {
        obj.ibuf[1] = gl.createBuffer();
        gl.bindBuffer(gl.ELEMENT_ARRAY_BUFFER, obj.ibuf[1]);
        gl.bufferData(gl.ELEMENT_ARRAY_BUFFER, obj.f[1], gl[drawtype]);
      }
    }

    if (!sprites_3d) {
      obj.mvMatLoc = gl.getUniformLocation(obj.prog, "mvMatrix");
      obj.prMatLoc = gl.getUniformLocation(obj.prog, "prMatrix");
    }

    if (fixed_size) {
      obj.textScaleLoc = gl.getUniformLocation(obj.prog, "textScale");
    }

    if (is_lit && !sprites_3d) {
      obj.normMatLoc = gl.getUniformLocation(obj.prog, "normMatrix");
    }

    if (is_twosided) {
      obj.frontLoc = gl.getUniformLocation(obj.prog, "front");
    }
  };

    /**
     * Set gl depth test based on object's material
     * @param { number } id - object to use
     */
    rglwidgetClass.prototype.setDepthTest = function(id) {
      var gl = this.gl || this.initGL(),
          tests = {never: gl.NEVER,
                   less:  gl.LESS,
                   equal: gl.EQUAL,
                   lequal:gl.LEQUAL,
                   greater: gl.GREATER,
                   notequal: gl.NOTEQUAL,
                   gequal: gl.GEQUAL,
                   always: gl.ALWAYS},
           test = tests[this.getMaterial(id, "depth_test")];
      gl.depthFunc(test);
    };

    rglwidgetClass.prototype.mode4type = {points : "POINTS",
                     linestrip : "LINE_STRIP",
                     abclines : "LINES",
                     lines : "LINES",
                     sprites : "TRIANGLES",
                     planes : "TRIANGLES",
                     text : "TRIANGLES",
                     quads : "TRIANGLES",
                     surface : "TRIANGLES",
                     triangles : "TRIANGLES"};

    /**
     * Sort objects from back to front
     * @returns { number[] }
     * @param { Object } obj - object to sort
     */
    rglwidgetClass.prototype.depthSort = function(obj) {
      var n = obj.centers.length,
          depths = new Float32Array(n),
          result = new Array(n),
          compare = function(i,j) { return depths[j] - depths[i]; },
          z, w;
      for(i=0; i<n; i++) {
        z = this.prmvMatrix.m13*obj.centers[i][0] +
            this.prmvMatrix.m23*obj.centers[i][1] +
            this.prmvMatrix.m33*obj.centers[i][2] +
            this.prmvMatrix.m43;
        w = this.prmvMatrix.m14*obj.centers[i][0] +
            this.prmvMatrix.m24*obj.centers[i][1] +
            this.prmvMatrix.m34*obj.centers[i][2] +
            this.prmvMatrix.m44;
        depths[i] = z/w;
        result[i] = i;
      }
      result.sort(compare);
      return result;
    };

    /**
     * Draw an object in a subscene
     * @param { number } id - object to draw
     * @param { number } subsceneid - id of subscene
     */
    rglwidgetClass.prototype.drawObj = function(id, subsceneid) {
      var obj = this.getObj(id),
          subscene = this.getObj(subsceneid),
          flags = obj.flags,
          type = obj.type,
          is_lit = flags & this.f_is_lit,
          has_texture = flags & this.f_has_texture,
          fixed_quads = flags & this.f_fixed_quads,
          is_transparent = flags & this.f_is_transparent,
          depth_sort = flags & this.f_depth_sort,
          sprites_3d = flags & this.f_sprites_3d,
          sprite_3d = flags & this.f_sprite_3d,
          is_lines = flags & this.f_is_lines,
          fat_lines = flags & this.f_fat_lines,
          is_points = flags & this.f_is_points,
          fixed_size = flags & this.f_fixed_size,
          is_twosided = (flags & this.f_is_twosided) > 0,
          gl = this.gl || this.initGL(),
          mat,
          sphereMV, baseofs, ofs, sscale, i, count, light,
          pass, mode, pmode, attr;

      if (typeof id !== "number") {
        this.alertOnce("drawObj id is "+typeof id);
      }

      if (type === "planes") {
        if (obj.bbox !== subscene.par3d.bbox || !obj.initialized) {
          this.planeUpdateTriangles(id, subscene.par3d.bbox);
        }
      }

      if (!obj.initialized)
        this.initObj(id);

      if (type === "clipplanes") {
        count = obj.offsets.length;
        var IMVClip = [];
        for (i=0; i < count; i++) {
          IMVClip[i] = this.multMV(this.invMatrix, obj.vClipplane.slice(4*i, 4*(i+1)));
         }
         obj.IMVClip = IMVClip;
        return;
      }

      if (type === "light" || type === "bboxdeco" || !obj.vertexCount)
        return;
    
      if (!is_transparent &&
          obj.someHidden) {
        is_transparent = true;
        depth_sort = ["triangles", "quads", "surface",
                      "spheres", "sprites", "text"].indexOf(type) >= 0;
      }        

      this.setDepthTest(id);

      if (sprites_3d) {
        var norigs = obj.vertices.length,
            savenorm = new CanvasMatrix4(this.normMatrix);
        this.origs = obj.vertices;
        this.usermat = new Float32Array(obj.userMatrix.getAsArray());
        this.radii = obj.radii;
        this.normMatrix = subscene.spriteNormmat;
        for (this.iOrig=0; this.iOrig < norigs; this.iOrig++) {
          for (i=0; i < obj.objects.length; i++) {
            this.drawObj(obj.objects[i], subsceneid);
          }
        }
        this.normMatrix = savenorm;
        return;
      } else {
        gl.useProgram(obj.prog);
      }

      if (sprite_3d) {
        gl.uniform3fv(obj.origLoc, new Float32Array(this.origs[this.iOrig]));
        if (this.radii.length > 1) {
          gl.uniform1f(obj.sizeLoc, this.radii[this.iOrig][0]);
        } else {
          gl.uniform1f(obj.sizeLoc, this.radii[0][0]);
        }
        gl.uniformMatrix4fv(obj.usermatLoc, false, this.usermat);
      }

      if (type === "spheres") {
        gl.bindBuffer(gl.ARRAY_BUFFER, this.sphere.buf);
      } else {
        gl.bindBuffer(gl.ARRAY_BUFFER, obj.buf);
      }

      gl.uniformMatrix4fv( obj.prMatLoc, false, new Float32Array(this.prMatrix.getAsArray()) );
      gl.uniformMatrix4fv( obj.mvMatLoc, false, new Float32Array(this.mvMatrix.getAsArray()) );
      var clipcheck = 0,
          clipplaneids = subscene.clipplanes,
          clip, j;
      for (i=0; i < clipplaneids.length; i++) {
        clip = this.getObj(clipplaneids[i]);
        for (j=0; j < clip.offsets.length; j++) {
          gl.uniform4fv(obj.clipLoc[clipcheck + j], clip.IMVClip[j]);
        }
        clipcheck += clip.offsets.length;
      }
      if (typeof obj.clipLoc !== "undefined")
        for (i=clipcheck; i < obj.clipLoc.length; i++)
          gl.uniform4f(obj.clipLoc[i], 0,0,0,0);

      if (is_lit) {
        gl.uniformMatrix4fv( obj.normMatLoc, false, new Float32Array(this.normMatrix.getAsArray()) );
        gl.uniform3fv( obj.emissionLoc, obj.emission);
        gl.uniform1f( obj.shininessLoc, obj.shininess);
        for (i=0; i < subscene.lights.length; i++) {
          light = this.getObj(subscene.lights[i]);
          gl.uniform3fv( obj.ambientLoc[i], this.componentProduct(light.ambient, obj.ambient));
          gl.uniform3fv( obj.specularLoc[i], this.componentProduct(light.specular, obj.specular));
          gl.uniform3fv( obj.diffuseLoc[i], light.diffuse);
          gl.uniform3fv( obj.lightDirLoc[i], light.lightDir);
          gl.uniform1i( obj.viewpointLoc[i], light.viewpoint);
          gl.uniform1i( obj.finiteLoc[i], light.finite);
        }
        for (i=subscene.lights.length; i < obj.nlights; i++) {
          gl.uniform3f( obj.ambientLoc[i], 0,0,0);
          gl.uniform3f( obj.specularLoc[i], 0,0,0);
          gl.uniform3f( obj.diffuseLoc[i], 0,0,0);
        }
      }

      if (fixed_size) {
        gl.uniform2f( obj.textScaleLoc, 0.75/this.vp.width, 0.75/this.vp.height);
      }

      gl.enableVertexAttribArray( this.posLoc );

      var nc = obj.colorCount;
      count = obj.vertexCount;

      if (type === "spheres") {
        subscene = this.getObj(subsceneid);
        var scale = subscene.par3d.scale,
            scount = count, indices;
        gl.vertexAttribPointer(this.posLoc,  3, gl.FLOAT, false, 4*this.sphere.vOffsets.stride,  0);
        gl.enableVertexAttribArray(obj.normLoc );
        gl.vertexAttribPointer(obj.normLoc,  3, gl.FLOAT, false, 4*this.sphere.vOffsets.stride,  0);
        gl.disableVertexAttribArray( this.colLoc );
        var sphereNorm = new CanvasMatrix4();
        sphereNorm.scale(scale[0], scale[1], scale[2]);
        sphereNorm.multRight(this.normMatrix);
        gl.uniformMatrix4fv( obj.normMatLoc, false, new Float32Array(sphereNorm.getAsArray()) );

        if (nc == 1) {
          gl.vertexAttrib4fv( this.colLoc, new Float32Array(obj.onecolor));
        }

        if (has_texture) {
          gl.enableVertexAttribArray( obj.texLoc );
          gl.vertexAttribPointer(obj.texLoc, 2, gl.FLOAT, false, 4*this.sphere.vOffsets.stride,
                                 4*this.sphere.vOffsets.tofs);
          gl.activeTexture(gl.TEXTURE0);
          gl.bindTexture(gl.TEXTURE_2D, obj.texture);
          gl.uniform1i( obj.sampler, 0);
        }

        if (depth_sort)
          indices = this.depthSort(obj);

        for (i = 0; i < scount; i++) {
          sphereMV = new CanvasMatrix4();

          if (depth_sort) {
            baseofs = indices[i]*obj.vOffsets.stride;
          } else {
            baseofs = i*obj.vOffsets.stride;
          }

          ofs = baseofs + obj.vOffsets.radofs;
          sscale = obj.values[ofs];

          sphereMV.scale(sscale/scale[0], sscale/scale[1], sscale/scale[2]);
          sphereMV.translate(obj.values[baseofs],
                             obj.values[baseofs+1],
                             obj.values[baseofs+2]);
          sphereMV.multRight(this.mvMatrix);
          gl.uniformMatrix4fv( obj.mvMatLoc, false, new Float32Array(sphereMV.getAsArray()) );

          if (nc > 1) {
            ofs = baseofs + obj.vOffsets.cofs;
            gl.vertexAttrib4f( this.colLoc, obj.values[ofs],
                                        obj.values[ofs+1],
                                       obj.values[ofs+2],
                                       obj.values[ofs+3] );
          }
          gl.bindBuffer(gl.ELEMENT_ARRAY_BUFFER, this.sphere.ibuf);
          gl.drawElements(gl.TRIANGLES, this.sphere.sphereCount, gl.UNSIGNED_SHORT, 0);
        }
        return;
      } else {
        if (obj.colorCount === 1) {
          gl.disableVertexAttribArray( this.colLoc );
          gl.vertexAttrib4fv( this.colLoc, new Float32Array(obj.onecolor));
        } else {
          gl.enableVertexAttribArray( this.colLoc );
          gl.vertexAttribPointer(this.colLoc, 4, gl.FLOAT, false, 4*obj.vOffsets.stride, 4*obj.vOffsets.cofs);
        }
      }

      if (is_lit && obj.vOffsets.nofs > 0) {
        gl.enableVertexAttribArray( obj.normLoc );
        gl.vertexAttribPointer(obj.normLoc, 3, gl.FLOAT, false, 4*obj.vOffsets.stride, 4*obj.vOffsets.nofs);
      }

      if (has_texture || type === "text") {
        gl.enableVertexAttribArray( obj.texLoc );
        gl.vertexAttribPointer(obj.texLoc, 2, gl.FLOAT, false, 4*obj.vOffsets.stride, 4*obj.vOffsets.tofs);
        gl.activeTexture(gl.TEXTURE0);
        gl.bindTexture(gl.TEXTURE_2D, obj.texture);
        gl.uniform1i( obj.sampler, 0);
      }

      if (fixed_quads) {
        gl.enableVertexAttribArray( obj.ofsLoc );
        gl.vertexAttribPointer(obj.ofsLoc, 2, gl.FLOAT, false, 4*obj.vOffsets.stride, 4*obj.vOffsets.oofs);
      }

      if (typeof obj.userAttributes !== "undefined") {
        for (attr in obj.userAttribSizes) {  // Not all attributes may have been used
          gl.enableVertexAttribArray( obj.userAttribLocations[attr] );
          gl.vertexAttribPointer( obj.userAttribLocations[attr], obj.userAttribSizes[attr],
                      gl.FLOAT, false, 4*obj.vOffsets.stride, 4*obj.userAttribOffsets[attr]);
        }
      }

      if (typeof obj.userUniforms !== "undefined") {
        for (attr in obj.userUniformLocations) {
          var loc = obj.userUniformLocations[attr];
          if (loc !== null) {
            var uniform = obj.userUniforms[attr];
            if (typeof uniform.length === "undefined")
              gl.uniform1f(loc, uniform);
            else if (typeof uniform[0].length === "undefined") {
              uniform = new Float32Array(uniform);
              switch(uniform.length) {
                case 2: gl.uniform2fv(loc, uniform); break;
                case 3: gl.uniform3fv(loc, uniform); break;
                case 4: gl.uniform4fv(loc, uniform); break;
                default: console.warn("bad uniform length");
              }
            } else if (uniform.length == 4 && uniform[0].length == 4)
              gl.uniformMatrix4fv(loc, false, new Float32Array(uniform.getAsArray()));
            else
              console.warn("unsupported uniform matrix");
          }
        }
      }

      for (pass = 0; pass < obj.passes; pass++) {
        pmode = obj.pmode[pass];
        if (pmode === "culled")
          continue;

        mode = fat_lines && (is_lines || pmode == "lines") ? "TRIANGLES" : this.mode4type[type];
        if (depth_sort && pmode == "filled") {// Don't try depthsorting on wireframe or points
          var faces = this.depthSort(obj),
              nfaces = faces.length,
              frowsize = Math.floor(obj.f[pass].length/nfaces);

          if (type !== "spheres") {
            var f = obj.index_uint ? new Uint32Array(obj.f[pass].length) : new Uint16Array(obj.f[pass].length);
            for (i=0; i<nfaces; i++) {
              for (j=0; j<frowsize; j++) {
                f[frowsize*i + j] = obj.f[pass][frowsize*faces[i] + j];
              }
            }
            gl.bindBuffer(gl.ELEMENT_ARRAY_BUFFER, obj.ibuf[pass]);
            gl.bufferData(gl.ELEMENT_ARRAY_BUFFER, f, gl.DYNAMIC_DRAW);
          }
        }

        if (is_twosided)
          gl.uniform1i(obj.frontLoc, pass !== 0);

        if (type !== "spheres") 
          gl.bindBuffer(gl.ELEMENT_ARRAY_BUFFER, obj.ibuf[pass]);

        if (type === "sprites" || type === "text" || type === "quads") {
          count = count * 6/4;
        } else if (type === "surface") {
          count = obj.f[pass].length;
        }

        count = obj.f[pass].length;
        if (!is_lines && pmode === "lines" && !fat_lines) {
          mode = "LINES";
        } else if (pmode === "points") {
          mode = "POINTS";
        }
                          
        if ((is_lines || pmode === "lines") && fat_lines) {
          gl.enableVertexAttribArray(obj.pointLoc);
          gl.vertexAttribPointer(obj.pointLoc, 2, gl.FLOAT, false, 4*obj.vOffsets.stride, 4*obj.vOffsets.pointofs);
          gl.enableVertexAttribArray(obj.nextLoc );
          gl.vertexAttribPointer(obj.nextLoc, 3, gl.FLOAT, false, 4*obj.vOffsets.stride, 4*obj.vOffsets.nextofs);
          gl.uniform1f(obj.aspectLoc, this.vp.width/this.vp.height);
          gl.uniform1f(obj.lwdLoc, this.getMaterial(id, "lwd")/this.vp.height);
        }

        gl.vertexAttribPointer(this.posLoc,  3, gl.FLOAT, false, 4*obj.vOffsets.stride,  4*obj.vOffsets.vofs);

        gl.drawElements(gl[mode], count, obj.index_uint ? gl.UNSIGNED_INT : gl.UNSIGNED_SHORT, 0);
     }
   };

    /**
     * Draw the background for a subscene
     * @param { number } id - id of background object
     * @param { number } subsceneid - id of subscene
     */
    rglwidgetClass.prototype.drawBackground = function(id, subsceneid) {
      var gl = this.gl || this.initGL(),
          obj = this.getObj(id),
          bg, i;

      if (!obj.initialized)
        this.initObj(id);

      if (obj.colors.length) {
        bg = obj.colors[0];
        gl.clearColor(bg[0], bg[1], bg[2], bg[3]);
        gl.depthMask(true);
        gl.clear(gl.COLOR_BUFFER_BIT | gl.DEPTH_BUFFER_BIT);
      }
      if (typeof obj.quad !== "undefined") {
        this.prMatrix.makeIdentity();
        this.mvMatrix.makeIdentity();
        gl.disable(gl.BLEND);
        gl.disable(gl.DEPTH_TEST);
        gl.depthMask(false);
        for (i=0; i < obj.quad.length; i++)
          this.drawObj(obj.quad[i], subsceneid);
      }
    };

    /**
     * Draw a subscene
     * @param { number } subsceneid - id of subscene
     * @param { boolean } opaquePass - is this the opaque drawing pass?
     */
    rglwidgetClass.prototype.drawSubscene = function(subsceneid, opaquePass) {
      var gl = this.gl || this.initGL(),
          sub = this.getObj(subsceneid),
          objects = this.scene.objects,
          subids = sub.objects,
          subscene_has_faces = false,
          subscene_needs_sorting = false,
          flags, i, obj;
      if (sub.par3d.skipRedraw)
        return;
      for (i=0; i < subids.length; i++) {
        obj = objects[subids[i]];
        flags = obj.flags;
        if (typeof flags !== "undefined") {
          subscene_has_faces |= (flags & this.f_is_lit)
                           & !(flags & this.f_fixed_quads);
          obj.is_transparent = (flags & this.f_is_transparent) || obj.someHidden;
          subscene_needs_sorting |= (flags & this.f_depth_sort) || obj.is_transparent;
        }
      }

      this.setViewport(subsceneid);

      if (typeof sub.backgroundId !== "undefined" && opaquePass)
          this.drawBackground(sub.backgroundId, subsceneid);

      if (subids.length) {
        this.setprMatrix(subsceneid);
        this.setmvMatrix(subsceneid);

        if (subscene_has_faces) {
          this.setnormMatrix(subsceneid);
          if ((sub.flags & this.f_sprites_3d) &&
              typeof sub.spriteNormmat === "undefined") {
            sub.spriteNormmat = new CanvasMatrix4(this.normMatrix);
          }
        }

        if (subscene_needs_sorting)
          this.setprmvMatrix();

        var clipids = sub.clipplanes;
        if (typeof clipids === "undefined") {
          console.warn("bad clipids");
        }
        if (clipids.length > 0) {
          this.invMatrix = new CanvasMatrix4(this.mvMatrix);
          this.invMatrix.invert();
          for (i = 0; i < clipids.length; i++)
            this.drawObj(clipids[i], subsceneid);
        }

        subids = sub.opaque.concat(sub.transparent);
        if (opaquePass) {
          gl.enable(gl.DEPTH_TEST);
          gl.depthMask(true);
          gl.disable(gl.BLEND);
          for (i = 0; i < subids.length; i++) {
            if (!this.getObj(subids[i]).is_transparent) 
              this.drawObj(subids[i], subsceneid);
          }
        } else {
          gl.depthMask(false);
          gl.blendFuncSeparate(gl.SRC_ALPHA, gl.ONE_MINUS_SRC_ALPHA,
                               gl.ONE, gl.ONE);
          gl.enable(gl.BLEND);
          for (i = 0; i < subids.length; i++) {
            if (this.getObj(subids[i]).is_transparent)
              this.drawObj(subids[i], subsceneid);
          }
        }
        subids = sub.subscenes;
        for (i = 0; i < subids.length; i++) {
          this.drawSubscene(subids[i], opaquePass);
        }
      }
    };
    
    /**
     * Respond to brush change
     */
    rglwidgetClass.prototype.selectionChanged = function() {
      var i, j, k, id, subid = this.select.subscene, subscene,
          objids, obj,
          p1 = this.select.region.p1, p2 = this.select.region.p2,
          filter, selection = [], handle, keys, xmin, x, xmax, ymin, y, ymax, z, v,
          someHidden;
      if (!subid)
        return;
      subscene = this.getObj(subid);
      objids = subscene.objects;
      filter = this.scene.crosstalk.filter;
      this.setmvMatrix(subid);
      this.setprMatrix(subid);
      this.setprmvMatrix();
      xmin = Math.min(p1.x, p2.x);
      xmax = Math.max(p1.x, p2.x);
      ymin = Math.min(p1.y, p2.y);
      ymax = Math.max(p1.y, p2.y);
      for (i = 0; i < objids.length; i++) {
        id = objids[i];
        j = this.scene.crosstalk.id.indexOf(id);
        if (j >= 0) {
          keys = this.scene.crosstalk.key[j];
          obj = this.getObj(id);
          someHidden = false;
          for (k = 0; k < keys.length; k++) {
            if (filter && filter.indexOf(keys[k]) < 0) {
              someHidden = true;
              continue;
            }
            v = [].concat(obj.vertices[k]).concat(1.0);
            v = this.multVM(v, this.prmvMatrix);
            x = v[0]/v[3];
            y = v[1]/v[3];
            z = v[2]/v[3];
            if (xmin <= x && x <= xmax && ymin <= y && y <= ymax && -1.0 <= z && z <= 1.0) {
              selection.push(keys[k]);
            } else
              someHidden = true;
          }
          obj.someHidden = someHidden && (filter || selection.length);
          obj.initialized = false;
          /* Who should we notify?  Only shared data in the current subscene, or everyone? */
          if (!this.equalArrays(selection, this.scene.crosstalk.selection)) {
            handle = this.scene.crosstalk.sel_handle[j];
            handle.set(selection, {rglSubsceneId: this.select.subscene});
          }
        }
      }
    };
    
    /**
     * Respond to selection or filter change from crosstalk
     * @param { Object } event - crosstalk event
     * @param { boolean } filter - filter or selection?
     */
    rglwidgetClass.prototype.selection = function(event, filter) {
        var i, j, ids, obj, keys, crosstalk = this.scene.crosstalk,
            selection, someHidden;

        // Record the message and find out if this event makes some objects have mixed values:
        
        crosstalk = this.scene.crosstalk;
        
        if (filter) {
          filter = crosstalk.filter = event.value;
          selection = crosstalk.selection;
        } else {  
          selection = crosstalk.selection = event.value;
          filter = crosstalk.filter;
        }
        ids = crosstalk.id;
        for (i = 0; i < ids.length ; i++) {
          obj = this.getObj(ids[i]);
          obj.initialized = false;
          keys = crosstalk.key[i];
          someHidden = false;
          for (j = 0; j < keys.length && !someHidden; j++) {
            if ((filter && filter.indexOf(keys[j]) < 0) ||
                (selection.length && selection.indexOf(keys[j]) < 0))
                someHidden = true;
          }
          obj.someHidden = someHidden;
        }
        this.drawScene();
    };
    
    /**
     * Clear the selection brush
     * @param { number } except - Subscene that should ignore this request
     */
    rglwidgetClass.prototype.clearBrush = function(except) {
      if (this.select.subscene != except) {
        this.select.state = "inactive";
        this.delFromSubscene(this.scene.brushId, this.select.subscene);
      }
      this.drawScene();
    };

    /**
     * Compute mouse coordinates relative to current canvas
     * @returns { Object }
     * @param { Object } event - event object from mouse click
     */
    rglwidgetClass.prototype.relMouseCoords = function(event) {
      var totalOffsetX = 0,
      totalOffsetY = 0,
      currentElement = this.canvas;

      do {
        totalOffsetX += currentElement.offsetLeft;
        totalOffsetY += currentElement.offsetTop;
        currentElement = currentElement.offsetParent;
      }
      while(currentElement);

      var canvasX = event.pageX - totalOffsetX,
          canvasY = event.pageY - totalOffsetY;

      return {x:canvasX, y:canvasY};
    };

    /**
     * Set mouse handlers for the scene
     */
    rglwidgetClass.prototype.setMouseHandlers = function() {
      var self = this, activeSubscene, handler,
          handlers = {}, drag = 0;

      handlers.rotBase = 0;

      this.screenToVector = function(x, y) {
        var viewport = this.getObj(activeSubscene).par3d.viewport,
          width = viewport.width*this.canvas.width,
          height = viewport.height*this.canvas.height,
          radius = Math.max(width, height)/2.0,
          cx = width/2.0,
          cy = height/2.0,
          px = (x-cx)/radius,
          py = (y-cy)/radius,
          plen = Math.sqrt(px*px+py*py);
        if (plen > 1.e-6) {
          px = px/plen;
          py = py/plen;
        }
        var angle = (Math.SQRT2 - plen)/Math.SQRT2*Math.PI/2,
          z = Math.sin(angle),
          zlen = Math.sqrt(1.0 - z*z);
        px = px * zlen;
        py = py * zlen;
        return [px, py, z];
      };

      handlers.trackballdown = function(x,y) {
        var activeSub = this.getObj(activeSubscene),
            activeModel = this.getObj(this.useid(activeSub.id, "model")),
            i, l = activeModel.par3d.listeners;
        handlers.rotBase = this.screenToVector(x, y);
        this.saveMat = [];
        for (i = 0; i < l.length; i++) {
          activeSub = this.getObj(l[i]);
          activeSub.saveMat = new CanvasMatrix4(activeSub.par3d.userMatrix);
        }
      };

      handlers.trackballmove = function(x,y) {
        var rotCurrent = this.screenToVector(x,y),
            rotBase = handlers.rotBase,
            dot = rotBase[0]*rotCurrent[0] +
                  rotBase[1]*rotCurrent[1] +
                  rotBase[2]*rotCurrent[2],
            angle = Math.acos( dot/this.vlen(rotBase)/this.vlen(rotCurrent) )*180.0/Math.PI,
            axis = this.xprod(rotBase, rotCurrent),
            objects = this.scene.objects,
            activeSub = this.getObj(activeSubscene),
            activeModel = this.getObj(this.useid(activeSub.id, "model")),
            l = activeModel.par3d.listeners,
            i;
        for (i = 0; i < l.length; i++) {
          activeSub = this.getObj(l[i]);
          activeSub.par3d.userMatrix.load(objects[l[i]].saveMat);
          activeSub.par3d.userMatrix.rotate(angle, axis[0], axis[1], axis[2]);
        }
        this.drawScene();
      };
      handlers.trackballend = 0;

      this.clamp = function(x, lo, hi) {
        return Math.max(lo, Math.min(x, hi));
      };

      this.screenToPolar = function(x,y) {
        var viewport = this.getObj(activeSubscene).par3d.viewport,
          width = viewport.width*this.canvas.width,
          height = viewport.height*this.canvas.height,
          r = Math.min(width, height)/2,
          dx = this.clamp(x - width/2, -r, r),
          dy = this.clamp(y - height/2, -r, r);
          return [Math.asin(dx/r), Math.asin(-dy/r)];
      };

      handlers.polardown = function(x,y) {
        var activeSub = this.getObj(activeSubscene),
            activeModel = this.getObj(this.useid(activeSub.id, "model")),
            i, l = activeModel.par3d.listeners;
        handlers.dragBase = this.screenToPolar(x, y);
        this.saveMat = [];
        for (i = 0; i < l.length; i++) {
          activeSub = this.getObj(l[i]);
          activeSub.saveMat = new CanvasMatrix4(activeSub.par3d.userMatrix);
          activeSub.camBase = [-Math.atan2(activeSub.saveMat.m13, activeSub.saveMat.m11),
                               Math.atan2(activeSub.saveMat.m32, activeSub.saveMat.m22)];
        }
      };

      handlers.polarmove = function(x,y) {
        var dragCurrent = this.screenToPolar(x,y),
            activeSub = this.getObj(activeSubscene),
            activeModel = this.getObj(this.useid(activeSub.id, "model")),
            objects = this.scene.objects,
            l = activeModel.par3d.listeners,
            i, changepos = [];
        for (i = 0; i < l.length; i++) {
          activeSub = this.getObj(l[i]);
          for (j=0; j<2; j++)
            changepos[j] = -(dragCurrent[j] - handlers.dragBase[j]);
          activeSub.par3d.userMatrix.makeIdentity();
          activeSub.par3d.userMatrix.rotate(changepos[0]*180/Math.PI, 0,-1,0);
          activeSub.par3d.userMatrix.multRight(objects[l[i]].saveMat);
          activeSub.par3d.userMatrix.rotate(changepos[1]*180/Math.PI, -1,0,0);
        }
        this.drawScene();
      };
      handlers.polarend = 0;

      handlers.axisdown = function(x,y) {
        handlers.rotBase = this.screenToVector(x, this.canvas.height/2);
        var activeSub = this.getObj(activeSubscene),
            activeModel = this.getObj(this.useid(activeSub.id, "model")),
            i, l = activeModel.par3d.listeners;
        for (i = 0; i < l.length; i++) {
          activeSub = this.getObj(l[i]);
          activeSub.saveMat = new CanvasMatrix4(activeSub.par3d.userMatrix);
        }
      };

      handlers.axismove = function(x,y) {
        var rotCurrent = this.screenToVector(x, this.canvas.height/2),
            rotBase = handlers.rotBase,
            angle = (rotCurrent[0] - rotBase[0])*180/Math.PI,
            rotMat = new CanvasMatrix4();
        rotMat.rotate(angle, handlers.axis[0], handlers.axis[1], handlers.axis[2]);
        var activeSub = this.getObj(activeSubscene),
            activeModel = this.getObj(this.useid(activeSub.id, "model")),
            i, l = activeModel.par3d.listeners;
        for (i = 0; i < l.length; i++) {
          activeSub = this.getObj(l[i]);
          activeSub.par3d.userMatrix.load(activeSub.saveMat);
          activeSub.par3d.userMatrix.multLeft(rotMat);
        }
        this.drawScene();
      };
      handlers.axisend = 0;

      handlers.y0zoom = 0;
      handlers.zoom0 = 0;
      handlers.zoomdown = function(x, y) {
        var activeSub = this.getObj(activeSubscene),
          activeProjection = this.getObj(this.useid(activeSub.id, "projection")),
          i, l = activeProjection.par3d.listeners;
        handlers.y0zoom = y;
        for (i = 0; i < l.length; i++) {
          activeSub = this.getObj(l[i]);
          activeSub.zoom0 = Math.log(activeSub.par3d.zoom);
        }
      };
      handlers.zoommove = function(x, y) {
        var activeSub = this.getObj(activeSubscene),
            activeProjection = this.getObj(this.useid(activeSub.id, "projection")),
            i, l = activeProjection.par3d.listeners;
        for (i = 0; i < l.length; i++) {
          activeSub = this.getObj(l[i]);
          activeSub.par3d.zoom = Math.exp(activeSub.zoom0 + (y-handlers.y0zoom)/this.canvas.height);
        }
        this.drawScene();
      };
      handlers.zoomend = 0;

      handlers.y0fov = 0;
      handlers.fovdown = function(x, y) {
        handlers.y0fov = y;
        var activeSub = this.getObj(activeSubscene),
          activeProjection = this.getObj(this.useid(activeSub.id, "projection")),
          i, l = activeProjection.par3d.listeners;
        for (i = 0; i < l.length; i++) {
          activeSub = this.getObj(l[i]);
          activeSub.fov0 = activeSub.par3d.FOV;
        }
      };
      handlers.fovmove = function(x, y) {
        var activeSub = this.getObj(activeSubscene),
            activeProjection = this.getObj(this.useid(activeSub.id, "projection")),
            i, l = activeProjection.par3d.listeners;
        for (i = 0; i < l.length; i++) {
          activeSub = this.getObj(l[i]);
          activeSub.par3d.FOV = Math.max(1, Math.min(179, activeSub.fov0 +
             180*(y-handlers.y0fov)/this.canvas.height));
        }
        this.drawScene();
      };
      handlers.fovend = 0;
      
      handlers.selectingdown = function(x, y) {
        var viewport = this.getObj(activeSubscene).par3d.viewport,
          width = viewport.width*this.canvas.width,
          height = viewport.height*this.canvas.height, 
          p = {x: 2.0*x/width - 1.0, y: 2.0*y/height - 1.0};
        this.select.region = {p1: p, p2: p};
        if (this.select.subscene && this.select.subscene != activeSubscene)
          this.delFromSubscene(this.scene.brushId, this.select.subscene);
        this.select.subscene = activeSubscene;
        this.addToSubscene(this.scene.brushId, activeSubscene);
        this.select.state = "changing";
        if (typeof this.scene.brushId !== "undefined")
          this.getObj(this.scene.brushId).initialized = false;
        this.drawScene();
      };
      
      handlers.selectingmove = function(x, y) {
        var viewport = this.getObj(activeSubscene).par3d.viewport,
          width = viewport.width*this.canvas.width,
          height = viewport.height*this.canvas.height;
        if (this.select.state === "inactive") 
          return;
        this.select.region.p2 = {x: 2.0*x/width - 1.0, y: 2.0*y/height - 1.0};
        if (typeof this.scene.brushId !== "undefined")
          this.getObj(this.scene.brushId).initialized = false;
        this.drawScene();
      };
      
      handlers.selectingend = 0;

      this.canvas.onmousedown = function ( ev ){
        if (!ev.which) // Use w3c defns in preference to MS
        switch (ev.button) {
          case 0: ev.which = 1; break;
          case 1:
          case 4: ev.which = 2; break;
          case 2: ev.which = 3;
        }
        drag = ["left", "middle", "right"][ev.which-1];
        var coords = self.relMouseCoords(ev);
        coords.y = self.canvas.height-coords.y;
        activeSubscene = self.whichSubscene(coords);
        var sub = self.getObj(activeSubscene), f;
        handler = sub.par3d.mouseMode[drag];
        switch (handler) {
        case "xAxis":
          handler = "axis";
          handlers.axis = [1.0, 0.0, 0.0];
          break;
        case "yAxis":
          handler = "axis";
          handlers.axis = [0.0, 1.0, 0.0];
          break;
        case "zAxis":
          handler = "axis";
          handlers.axis = [0.0, 0.0, 1.0];
          break;
        }
        f = handlers[handler + "down"];
        if (f) {
          coords = self.translateCoords(activeSubscene, coords);
          f.call(self, coords.x, coords.y);
          ev.preventDefault();
        } else
          console.warn("Mouse handler '" + handler + "' is not implemented.");

      };

      this.canvas.onmouseup = function ( ev ){
        if ( drag === 0 ) return;
        var f = handlers[handler + "end"];
        if (f) {
          f.call(self);
          ev.preventDefault();
        }
        drag = 0;
      };

      this.canvas.onmouseout = this.canvas.onmouseup;

      this.canvas.onmousemove = function ( ev ) {
        if ( drag === 0 ) return;
        var f = handlers[handler + "move"];
        if (f) {
          var coords = self.relMouseCoords(ev);
          coords.y = self.canvas.height - coords.y;
          coords = self.translateCoords(activeSubscene, coords);
          f.call(self, coords.x, coords.y);
        }
      };

      handlers.wheelHandler = function(ev) {
        var del = 1.02, i;
        if (ev.shiftKey) del = 1.002;
        var ds = ((ev.detail || ev.wheelDelta) > 0) ? del : (1 / del);
        if (typeof activeSubscene === "undefined")
          activeSubscene = self.scene.rootSubscene;
        var activeSub = self.getObj(activeSubscene),
            activeProjection = self.getObj(self.useid(activeSub.id, "projection")),
            l = activeProjection.par3d.listeners;

        for (i = 0; i < l.length; i++) {
          activeSub = self.getObj(l[i]);
          activeSub.par3d.zoom *= ds;
        }
        self.drawScene();
        ev.preventDefault();
      };

      this.canvas.addEventListener("DOMMouseScroll", handlers.wheelHandler, false);
      this.canvas.addEventListener("mousewheel", handlers.wheelHandler, false);
    };

    /**
     * Find a particular subscene by inheritance
     * @returns { number } id of subscene to use
     * @param { number } subsceneid - child subscene
     * @param { string } type - type of inheritance:  "projection" or "model"
     */
    rglwidgetClass.prototype.useid = function(subsceneid, type) {
      var sub = this.getObj(subsceneid);
      if (sub.embeddings[type] === "inherit")
        return(this.useid(sub.parent, type));
      else
        return subsceneid;
    };

    /**
     * Check whether point is in viewport of subscene
     * @returns {boolean}
     * @param { Object } coords - screen coordinates of point
     * @param { number } subsceneid - subscene to check
     */
    rglwidgetClass.prototype.inViewport = function(coords, subsceneid) {
      var viewport = this.getObj(subsceneid).par3d.viewport,
        x0 = coords.x - viewport.x*this.canvas.width,
        y0 = coords.y - viewport.y*this.canvas.height;
      return 0 <= x0 && x0 <= viewport.width*this.canvas.width &&
             0 <= y0 && y0 <= viewport.height*this.canvas.height;
    };

    /**
     * Find which subscene contains a point
     * @returns { number } subscene id
     * @param { Object } coords - coordinates of point
     */
    rglwidgetClass.prototype.whichSubscene = function(coords) {
      var self = this,
          recurse = function(subsceneid) {
            var subscenes = self.getChildSubscenes(subsceneid), i, id;
            for (i=0; i < subscenes.length; i++) {
              id = recurse(subscenes[i]);
              if (typeof(id) !== "undefined")
                return(id);
            }
            if (self.inViewport(coords, subsceneid))
              return(subsceneid);
            else
              return undefined;
          },
          rootid = this.scene.rootSubscene,
          result = recurse(rootid);
      if (typeof(result) === "undefined")
        result = rootid;
      return result;
    };

    /**
     * Translate from window coordinates to viewport coordinates
     * @returns { Object } translated coordinates
     * @param { number } subsceneid - which subscene to use?
     * @param { Object } coords - point to translate
     */
    rglwidgetClass.prototype.translateCoords = function(subsceneid, coords) {
      var viewport = this.getObj(subsceneid).par3d.viewport;
      return {x: coords.x - viewport.x*this.canvas.width,
              y: coords.y - viewport.y*this.canvas.height};
    };

    /**
     * Initialize the sphere object
     */
    rglwidgetClass.prototype.initSphere = function() {
      var verts = this.scene.sphereVerts,
          reuse = verts.reuse, result;
      if (typeof reuse !== "undefined") {
        var prev = document.getElementById(reuse).rglinstance.sphere;
        result = {values: prev.values, vOffsets: prev.vOffsets, it: prev.it};
      } else
        result = {values: new Float32Array(this.flatten(this.cbind(this.transpose(verts.vb),
                    this.transpose(verts.texcoords)))),
                  it: new Uint16Array(this.flatten(this.transpose(verts.it))),
                  vOffsets: {vofs:0, cofs:-1, nofs:-1, radofs:-1, oofs:-1,
                    tofs:3, nextofs:-1, pointofs:-1, stride:5}};

      result.sphereCount = result.it.length;
      this.sphere = result;
    };
    
    /**
     * Set the vertices in the selection box object
     */
    rglwidgetClass.prototype.initSelection = function(id) {
      if (typeof this.select.region === "undefined")
        return;
      var obj = this.getObj(id),
          width = this.canvas.width,
          height = this.canvas.height, 
          p1 = this.select.region.p1,
          p2 = this.select.region.p2;
          
      obj.vertices = [[p1.x, p1.y, 0.0],
                      [p2.x, p1.y, 0.0],
                      [p2.x, p2.y, 0.0],
                      [p1.x, p2.y, 0.0],
                      [p1.x, p1.y, 0.0]];
    };

    /**
     * Do the gl part of initializing the sphere
     */
    rglwidgetClass.prototype.initSphereGL = function() {
      var gl = this.gl || this.initGL(), sphere = this.sphere;
      if (gl.isContextLost()) return;
      sphere.buf = gl.createBuffer();
      gl.bindBuffer(gl.ARRAY_BUFFER, sphere.buf);
      gl.bufferData(gl.ARRAY_BUFFER, sphere.values, gl.STATIC_DRAW);
      sphere.ibuf = gl.createBuffer();
      gl.bindBuffer(gl.ELEMENT_ARRAY_BUFFER, sphere.ibuf);
      gl.bufferData(gl.ELEMENT_ARRAY_BUFFER, sphere.it, gl.STATIC_DRAW);
      return;
    };

    /**
     * Initialize the DOM object
     * @param { Object } el - the DOM object
     * @param { Object } x - the scene data sent by JSON from R
     */
    rglwidgetClass.prototype.initialize = function(el, x) {
      this.textureCanvas = document.createElement("canvas");
      this.textureCanvas.style.display = "block";
      this.scene = x;
      this.normMatrix = new CanvasMatrix4();
      this.saveMat = {};
      this.distance = null;
      this.posLoc = 0;
      this.colLoc = 1;
      if (el) {
        el.rglinstance = this;
        this.el = el;
        this.webGLoptions = el.rglinstance.scene.webGLoptions;
        this.initCanvas();
      }
    };

    /**
     * Restart the WebGL canvas
     */
    rglwidgetClass.prototype.restartCanvas = function() {
      var newcanvas = document.createElement("canvas"),
          self = this;
      newcanvas.width = this.el.width;
      newcanvas.height = this.el.height;
      newcanvas.addEventListener("webglcontextrestored",
        this.onContextRestored, false);
      newcanvas.addEventListener("webglcontextlost",
        this.onContextLost, false);
      while (this.el.firstChild) {
        this.el.removeChild(this.el.firstChild);
      }
      this.el.appendChild(newcanvas);
      this.canvas = newcanvas;
      this.setMouseHandlers();
      if (this.gl) 
        Object.keys(this.scene.objects).forEach(function(key){
          self.getObj(parseInt(key, 10)).texture = undefined; 
          });
      this.gl = null;
    };

    /**
     * Initialize the WebGL canvas
     */
    rglwidgetClass.prototype.initCanvas = function() {
      this.restartCanvas();
      var objs = this.scene.objects,
          self = this;
      Object.keys(objs).forEach(function(key){
        var id = parseInt(key, 10),
            obj = self.getObj(id);
        if (typeof obj.reuse !== "undefined")
          self.copyObj(id, obj.reuse);
      });
      Object.keys(objs).forEach(function(key){
        self.initSubscene(parseInt(key, 10));
      });
      this.setMouseHandlers();
      this.initSphere();

      this.onContextRestored = function(event) {
        self.initGL();
        self.drawScene();
      };

      this.onContextLost = function(event) {
        if (!self.drawing)
          this.gl = null;
        event.preventDefault();
      };

      this.initGL0();
      this.lazyLoadScene = function() {
        if (typeof self.slide === "undefined")
          self.slide = self.getSlide();
        if (self.isInBrowserViewport()) {
          if (!self.gl || self.gl.isContextLost())
            self.initGL();
          self.drawScene();
        }
      };
      window.addEventListener("DOMContentLoaded", this.lazyLoadScene, false);
      window.addEventListener("load", this.lazyLoadScene, false);
      window.addEventListener("resize", this.lazyLoadScene, false);
      window.addEventListener("scroll", this.lazyLoadScene, false);
      this.slide = this.getSlide();
      if (this.slide) {
        if (typeof this.slide.rgl === "undefined")
          this.slide.rgl = [this];
        else
          this.slide.rgl.push(this);
        if (this.scene.context.rmarkdown) 
          if (this.scene.context.rmarkdown === "ioslides_presentation") {
            this.slide.setAttribute("slideenter", "this.rgl.forEach(function(scene) { scene.lazyLoadScene.call(window);})");
          } else if (this.scene.context.rmarkdown === "slidy_presentation") {
            // This method would also work in ioslides, but it gets triggered
            // something like 5 times per slide for every slide change, so
            // you'd need a quicker function than lazyLoadScene.
            var MutationObserver = window.MutationObserver || window.WebKitMutationObserver || window.MozMutationObserver,
            observer = new MutationObserver(function(mutations) {
              mutations.forEach(function(mutation) {
                self.slide.rgl.forEach(function(scene) { scene.lazyLoadScene.call(window); });});});
            observer.observe(this.slide, { attributes: true, attributeFilter:["class"] });
          }
      }
    };

    /**
     * Start the writeWebGL scene. This is only used by writeWebGL; rglwidget has
       no debug element and does the drawing in rglwidget.js.
     */
    rglwidgetClass.prototype.start = function() {
      if (typeof this.prefix !== "undefined") {
        this.debugelement = document.getElementById(this.prefix + "debug");
        this.debug("");
      }
      this.drag = 0;
      this.drawScene();
    };

    /**
     * Display a debug message
     * @param { string } msg - The message to display
     * @param { Object } [img] - Image to insert before message
     */
    rglwidgetClass.prototype.debug = function(msg, img) {
      if (typeof this.debugelement !== "undefined" && this.debugelement !== null) {
        this.debugelement.innerHTML = msg;
        if (typeof img !== "undefined") {
          this.debugelement.insertBefore(img, this.debugelement.firstChild);
        }
      } else if (msg !== "")
        alert(msg);
    };

    /**
     * Get the snapshot image of this scene
     * @returns { Object } The img DOM element
     */
    rglwidgetClass.prototype.getSnapshot = function() {
      var img;
      if (typeof this.scene.snapshot !== "undefined") {
        img = document.createElement("img");
        img.src = this.scene.snapshot;
        img.alt = "Snapshot";
      }
      return img;
    };

    /**
     * Initial test for WebGL
     */
    rglwidgetClass.prototype.initGL0 = function() {
      if (!window.WebGLRenderingContext){
        alert("Your browser does not support WebGL. See http://get.webgl.org");
        return;
      }
    };

    /**
     * If we are in an ioslides or slidy presentation, get the
     * DOM element of the current slide
     * @returns { Object }
     */
    rglwidgetClass.prototype.getSlide = function() {
      var result = this.el, done = false;
      while (result && !done && this.scene.context.rmarkdown) {
        switch(this.scene.context.rmarkdown) {
          case "ioslides_presentation":
            if (result.tagName === "SLIDE") return result;
            break;
          case "slidy_presentation":
            if (result.tagName === "DIV" && result.classList.contains("slide"))
              return result;
            break;
          default: return null;
        }
        result = result.parentElement;
      }
      return null;
    };

    /**
     * Is this scene visible in the browser?
     * @returns { boolean }
     */
    rglwidgetClass.prototype.isInBrowserViewport = function() {
      var rect = this.canvas.getBoundingClientRect(),
          windHeight = (window.innerHeight || document.documentElement.clientHeight),
          windWidth = (window.innerWidth || document.documentElement.clientWidth);
      if (this.scene.context && this.scene.context.rmarkdown !== null) {
        if (this.slide)
          return (this.scene.context.rmarkdown === "ioslides_presentation" &&
                  this.slide.classList.contains("current")) ||
                 (this.scene.context.rmarkdown === "slidy_presentation" &&
                  !this.slide.classList.contains("hidden"));
      }
      return (
        rect.top >= -windHeight &&
        rect.left >= -windWidth &&
        rect.bottom <= 2*windHeight &&
        rect.right <= 2*windWidth);
    };

    /**
     * Initialize WebGL
     * @returns { Object } the WebGL context
     */
    rglwidgetClass.prototype.initGL = function() {
      var self = this;
      if (this.gl) {
        if (!this.drawing && this.gl.isContextLost())
          this.restartCanvas();
        else
          return this.gl;
      }
      // if (!this.isInBrowserViewport()) return; Return what??? At this point we know this.gl is null.
      this.canvas.addEventListener("webglcontextrestored",
        this.onContextRestored, false);
      this.canvas.addEventListener("webglcontextlost",
        this.onContextLost, false);
      this.gl = this.canvas.getContext("webgl", this.webGLoptions) ||
               this.canvas.getContext("experimental-webgl", this.webGLoptions);
      this.index_uint = this.gl.getExtension("OES_element_index_uint");
      var save = this.startDrawing();
      this.initSphereGL();
      Object.keys(this.scene.objects).forEach(function(key){
        self.initObj(parseInt(key, 10));
        });
      this.stopDrawing(save);
      return this.gl;
    };

    /**
     * Resize the display to match element
     * @param { Object } el - DOM element to match
     */
    rglwidgetClass.prototype.resize = function(el) {
      this.canvas.width = el.width;
      this.canvas.height = el.height;
    };

    /**
     * Draw the whole scene
     */
    rglwidgetClass.prototype.drawScene = function() {
      var gl = this.gl || this.initGL(),
          wasDrawing = this.startDrawing();
      if (!wasDrawing) {
        if (this.select.state !== "inactive")
          this.selectionChanged();
        gl.enable(gl.DEPTH_TEST);
        gl.depthFunc(gl.LEQUAL);
        gl.clearDepth(1.0);
        gl.clearColor(1,1,1,1);
        gl.depthMask(true); // Must be true before clearing depth buffer
        gl.clear(gl.COLOR_BUFFER_BIT | gl.DEPTH_BUFFER_BIT);
        this.drawSubscene(this.scene.rootSubscene, true);
        this.drawSubscene(this.scene.rootSubscene, false);
      }
      this.stopDrawing(wasDrawing);
    };

    /**
     * Change the displayed subset
     * @param { Object } el - Element of the control; not used.
     * @param { Object } control - The subset control data.
     */
    rglwidgetClass.prototype.subsetSetter = function(el, control) {
      if (typeof control.subscenes === "undefined" ||
          control.subscenes === null)
        control.subscenes = this.scene.rootSubscene;
      var value = Math.round(control.value),
          subscenes = [].concat(control.subscenes),
          fullset = [].concat(control.fullset),
          i, j, entries, subsceneid,
          adds = [], deletes = [],
          ismissing = function(x) {
            return fullset.indexOf(x) < 0;
          },
          tointeger = function(x) {
            return parseInt(x, 10);
          };
      if (isNaN(value))
        value = control.value = 0;
      if (control.accumulate)
        for (i=0; i <= value; i++)
          adds = adds.concat(control.subsets[i]);
      else
        adds = adds.concat(control.subsets[value]);
      deletes = fullset.filter(function(x) { return adds.indexOf(x) < 0; });
      for (i = 0; i < subscenes.length; i++) {
        subsceneid = subscenes[i];
        if (typeof this.getObj(subsceneid) === "undefined")
          this.alertOnce("typeof object is undefined");
        for (j = 0; j < adds.length; j++)
          this.addToSubscene(adds[j], subsceneid);
        for (j = 0; j < deletes.length; j++)
          this.delFromSubscene(deletes[j], subsceneid);
      }
    };

    /**
     * Change the requested property
     * @param { Object } el - Element of the control; not used.
     * @param { Object } control - The property setter control data.
     */
    rglwidgetClass.prototype.propertySetter = function(el, control)  {
      var value = control.value,
          values = [].concat(control.values),
          svals = [].concat(control.param),
          direct = values[0] === null,
          entries = [].concat(control.entries),
          ncol = entries.length,
          nrow = values.length/ncol,
          properties = this.repeatToLen(control.properties, ncol),
          objids = this.repeatToLen(control.objids, ncol),
          property, objid = objids[0],
          obj = this.getObj(objid),
          propvals, i, v1, v2, p, entry, gl, needsBinding,
          newprop, newid,

          getPropvals = function() {
            if (property === "userMatrix")
              return obj.par3d.userMatrix.getAsArray();
            else if (property === "scale" || property === "FOV" || property === "zoom")
              return [].concat(obj.par3d[property]);
            else
              return [].concat(obj[property]);
          };

          putPropvals = function(newvals) {
            if (newvals.length == 1)
              newvals = newvals[0];
            if (property === "userMatrix")
              obj.par3d.userMatrix.load(newvals);
            else if (property === "scale" || property === "FOV" || property === "zoom")
              obj.par3d[property] = newvals;
            else
              obj[property] = newvals;
          };

      if (direct && typeof value === "undefined")
        return;

      if (control.interp) {
        values = values.slice(0, ncol).concat(values).
                 concat(values.slice(ncol*(nrow-1), ncol*nrow));
        svals = [-Infinity].concat(svals).concat(Infinity);
        for (i = 1; i < svals.length; i++) {
          if (value <= svals[i]) {
            if (svals[i] === Infinity)
              p = 1;
            else
              p = (svals[i] - value)/(svals[i] - svals[i-1]);
            break;
          }
        }
      } else if (!direct) {
        value = Math.round(value);
      }

      for (j=0; j<entries.length; j++) {
        entry = entries[j];
        newprop = properties[j];
        newid = objids[j];

        if (newprop !== property || newid != objid) {
          if (typeof property !== "undefined")
            putPropvals(propvals);
          property = newprop;
          objid = newid;
          obj = this.getObj(objid);
          propvals = getPropvals();
        }
        if (control.interp) {
          v1 = values[ncol*(i-1) + j];
          v2 = values[ncol*i + j];
          this.setElement(propvals, entry, p*v1 + (1-p)*v2);
        } else if (!direct) {
          this.setElement(propvals, entry, values[ncol*value + j]);
        } else {
          this.setElement(propvals, entry, value[j]);
        }
      }
      putPropvals(propvals);

      needsBinding = [];
      for (j=0; j < entries.length; j++) {
        if (properties[j] === "values" &&
            needsBinding.indexOf(objids[j]) === -1) {
          needsBinding.push(objids[j]);
        }
      }
      for (j=0; j < needsBinding.length; j++) {
        gl = this.gl || this.initGL();
        obj = this.getObj(needsBinding[j]);
        gl.bindBuffer(gl.ARRAY_BUFFER, obj.buf);
        gl.bufferData(gl.ARRAY_BUFFER, obj.values, gl.STATIC_DRAW);
      }
    };

    /**
     * Change the requested vertices
     * @param { Object } el - Element of the control; not used.
     * @param { Object } control - The vertext setter control data.
     */
    rglwidgetClass.prototype.vertexSetter = function(el, control)  {
      var svals = [].concat(control.param),
          j, k, p, a, propvals, stride, ofs, obj, entry,
          attrib,
          ofss    = {x:"vofs", y:"vofs", z:"vofs",
                     red:"cofs", green:"cofs", blue:"cofs",
                     alpha:"cofs", radii:"radofs",
                     nx:"nofs", ny:"nofs", nz:"nofs",
                     ox:"oofs", oy:"oofs", oz:"oofs",
                     ts:"tofs", tt:"tofs"},
          pos     = {x:0, y:1, z:2,
                     red:0, green:1, blue:2,
                     alpha:3,radii:0,
                     nx:0, ny:1, nz:2,
                     ox:0, oy:1, oz:2,
                     ts:0, tt:1},
        values = control.values,
        direct = values === null,
        ncol,
        interp = control.interp,
        vertices = [].concat(control.vertices),
        attributes = [].concat(control.attributes),
        value = control.value, newval, aliases, alias;

      ncol = Math.max(vertices.length, attributes.length);

      if (!ncol)
        return;

      vertices = this.repeatToLen(vertices, ncol);
      attributes = this.repeatToLen(attributes, ncol);

      if (direct)
        interp = false;

      /* JSON doesn't pass Infinity */
      svals[0] = -Infinity;
      svals[svals.length - 1] = Infinity;

      for (j = 1; j < svals.length; j++) {
        if (value <= svals[j]) {
          if (interp) {
            if (svals[j] === Infinity)
              p = 1;
            else
              p = (svals[j] - value)/(svals[j] - svals[j-1]);
          } else {
            if (svals[j] - value > value - svals[j-1])
              j = j - 1;
          }
          break;
        }
      }

      obj = this.getObj(control.objid);
      // First, make sure color attributes vary in original
      if (typeof obj.vOffsets !== "undefined") {
        varies = true;
        for (k = 0; k < ncol; k++) {
          attrib = attributes[k];
          if (typeof attrib !== "undefined") {
            ofs = obj.vOffsets[ofss[attrib]];
            if (ofs < 0) {
              switch(attrib) {
                case "alpha":
                case "red":
                case "green":
                case "blue":
                  obj.colors = [obj.colors[0], obj.colors[0]];
                  break;
              }
              varies = false;
            }
          }
        }
        if (!varies)
          this.initObj(control.objid);
      }
      propvals = obj.values;
      aliases = obj.alias;
      if (typeof aliases === "undefined")
        aliases = [];
      for (k=0; k<ncol; k++) {
        if (direct) {
          newval = value;
        } else if (interp) {
          newval = p*values[j-1][k] + (1-p)*values[j][k];
        } else {
          newval = values[j][k];
        }       
        attrib = attributes[k];
        vertex = vertices[k];
        alias = aliases[vertex];
        if (obj.type === "planes" || obj.type === "clipplanes") {
          ofs = ["nx", "ny", "nz", "offset"].indexOf(attrib);
          if (ofs >= 0) {
            if (ofs < 3) {
              if (obj.normals[vertex][ofs] != newval) {  // Assume no aliases here...
                obj.normals[vertex][ofs] = newval;
                obj.initialized = false;
              }
            } else {
              if (obj.offsets[vertex][0] != newval) {
                obj.offsets[vertex][0] = newval;
                obj.initialized = false;
              }
            }
            continue;
          }
        }
        // Not a plane setting...
        ofs = obj.vOffsets[ofss[attrib]];
        if (ofs < 0)
          this.alertOnce("Attribute '"+attrib+"' not found in object "+control.objid);
        else {
          stride = obj.vOffsets.stride;
          ofs = ofs + pos[attrib];
          entry = vertex*stride + ofs;
          propvals[entry] = newval;
          if (typeof alias !== "undefined")
            for (a = 0; a < alias.length; a++)
              propvals[alias[a]*stride + ofs] = newval;
        }
      }
      if (typeof obj.buf !== "undefined") {
        var gl = this.gl || this.initGL();
        gl.bindBuffer(gl.ARRAY_BUFFER, obj.buf);
        gl.bufferData(gl.ARRAY_BUFFER, propvals, gl.STATIC_DRAW);
      }
    };

    /**
     * Change the requested vertex properties by age
     * @param { Object } el - Element of the control; not used.
     * @param { Object } control - The age setter control data.
     */
    rglwidgetClass.prototype.ageSetter = function(el, control) {
      var objids = [].concat(control.objids),
          nobjs = objids.length,
          time = control.value,
          births = [].concat(control.births),
          ages = [].concat(control.ages),
          steps = births.length,
          j = Array(steps),
          p = Array(steps),
          i, k, age, j0, propvals, stride, ofs, objid, obj,
          attrib, dim, varies, alias, aliases, a, d,
          attribs = ["colors", "alpha", "radii", "vertices",
                     "normals", "origins", "texcoords",
                     "x", "y", "z",
                     "red", "green", "blue"],
          ofss    = ["cofs", "cofs", "radofs", "vofs",
                     "nofs", "oofs", "tofs",
                     "vofs", "vofs", "vofs",
                     "cofs", "cofs", "cofs"],
          dims    = [3,1,1,3,
                     3,2,2,
                     1,1,1,
                     1,1,1],
          pos     = [0,3,0,0,
                     0,0,0,
                     0,1,2,
                     0,1,2];
      /* Infinity doesn't make it through JSON */
      ages[0] = -Infinity;
      ages[ages.length-1] = Infinity;
      for (i = 0; i < steps; i++) {
        if (births[i] !== null) {  // NA in R becomes null
          age = time - births[i];
          for (j0 = 1; age > ages[j0]; j0++);
          if (ages[j0] == Infinity)
            p[i] = 1;
          else if (ages[j0] > ages[j0-1])
            p[i] = (ages[j0] - age)/(ages[j0] - ages[j0-1]);
          else
            p[i] = 0;
          j[i] = j0;
        }
      }
      // First, make sure color attributes vary in original
      for (l = 0; l < nobjs; l++) {
        objid = objids[l];
        obj = this.getObj(objid);
        varies = true;
        if (typeof obj.vOffsets === "undefined")
          continue;
        for (k = 0; k < attribs.length; k++) {
          attrib = control[attribs[k]];
          if (typeof attrib !== "undefined") {
            ofs = obj.vOffsets[ofss[k]];
            if (ofs < 0) {
              switch(attribs[k]) {
                case "colors":
                case "alpha":
                case "red":
                case "green":
                case "blue":
                  obj.colors = [obj.colors[0], obj.colors[0]];
                  break;
              }
              varies = false;
            }
          }
        }
        if (!varies)
          this.initObj(objid);
      }
      for (l = 0; l < nobjs; l++) {
        objid = objids[l];
        obj = this.getObj(objid);
        if (typeof obj.vOffsets === "undefined")
          continue;
        aliases = obj.alias;
        if (typeof aliases === "undefined")
          aliases = [];
        propvals = obj.values;
        stride = obj.vOffsets.stride;
        for (k = 0; k < attribs.length; k++) {
          attrib = control[attribs[k]];
          if (typeof attrib !== "undefined") {
            ofs = obj.vOffsets[ofss[k]];
            if (ofs >= 0) {
              dim = dims[k];
              ofs = ofs + pos[k];
              for (i = 0; i < steps; i++) {
                alias = aliases[i];
                if (births[i] !== null) {
                  for (d=0; d < dim; d++) {
                    propvals[i*stride + ofs + d] = p[i]*attrib[dim*(j[i]-1) + d] + (1-p[i])*attrib[dim*j[i] + d];
                    if (typeof alias !== "undefined")
                      for (a=0; a < alias.length; a++)
                        propvals[alias[a]*stride + ofs + d] = propvals[i*stride + ofs + d];
                  }
                }
              }
            } else
              this.alertOnce("\'"+attribs[k]+"\' property not found in object "+objid);
          }
        }
        obj.values = propvals;
        if (typeof obj.buf !== "undefined") {
          gl = this.gl || this.initGL();
          gl.bindBuffer(gl.ARRAY_BUFFER, obj.buf);
          gl.bufferData(gl.ARRAY_BUFFER, obj.values, gl.STATIC_DRAW);
        }
      }
    };

    /**
     * Bridge to old style control
     * @param { Object } el - Element of the control; not used.
     * @param { Object } control - The bridge control data.
     */
    rglwidgetClass.prototype.oldBridge = function(el, control) {
      var attrname, global = window[control.prefix + "rgl"];
      if (global)
        for (attrname in global)
          this[attrname] = global[attrname];
      window[control.prefix + "rgl"] = this;
    };

    /**
     * Set up a player control
     * @param { Object } el - The player control element
     * @param { Object } control - The player data.
     */
    rglwidgetClass.prototype.Player = function(el, control) {
      var
        self = this,
        components = [].concat(control.components),
        buttonLabels = [].concat(control.buttonLabels),

        Tick = function() { /* "this" will be a timer */
          var i,
              nominal = this.value,
              slider = this.Slider,
              labels = this.outputLabels,
              output = this.Output,
              step;
          if (typeof slider !== "undefined" && nominal != slider.value)
            slider.value = nominal;
          if (typeof output !== "undefined") {
            step = Math.round((nominal - output.sliderMin)/output.sliderStep);
            if (labels !== null) {
              output.innerHTML = labels[step];
            } else {
              step = step*output.sliderStep + output.sliderMin;
              output.innerHTML = step.toPrecision(output.outputPrecision);
            }
          }
          for (i=0; i < this.actions.length; i++) {
            this.actions[i].value = nominal;
          }
          self.applyControls(el, this.actions, false);
          self.drawScene();
        },

        OnSliderInput = function() { /* "this" will be the slider */
          this.rgltimer.value = Number(this.value);
          this.rgltimer.Tick();
        },

        addSlider = function(min, max, step, value) {
          var slider = document.createElement("input");
          slider.type = "range";
          slider.min = min;
          slider.max = max;
          slider.step = step;
          slider.value = value;
          slider.oninput = OnSliderInput;
          slider.sliderActions = control.actions;
          slider.sliderScene = this;
          slider.className = "rgl-slider";
          slider.id = el.id + "-slider";
          el.rgltimer.Slider = slider;
          slider.rgltimer = el.rgltimer;
          el.appendChild(slider);
        },

        addLabel = function(labels, min, step, precision) {
          var output = document.createElement("output");
          output.sliderMin = min;
          output.sliderStep = step;
          output.outputPrecision = precision;
          output.className = "rgl-label";
          output.id = el.id + "-label";
          el.rgltimer.Output = output;
          el.rgltimer.outputLabels = labels;
          el.appendChild(output);
        },

        addButton = function(which, label, active) {
          var button = document.createElement("input"),
              onclicks = {Reverse: function() { this.rgltimer.reverse();},
                    Play: function() { this.rgltimer.play();
                                       this.value = this.rgltimer.enabled ? this.inactiveValue : this.activeValue; },
                   Slower: function() { this.rgltimer.slower(); },
                   Faster: function() { this.rgltimer.faster(); },
                   Reset: function() { this.rgltimer.reset(); },
                   Step:  function() { this.rgltimer.step(); }
              };
          button.rgltimer = el.rgltimer;
          button.type = "button";
          button.value = label;
          button.activeValue = label;
          button.inactiveValue = active;
          if (which === "Play")
            button.rgltimer.PlayButton = button;
          button.onclick = onclicks[which];
          button.className = "rgl-button";
          button.id = el.id + "-" + which;
          el.appendChild(button);
        };

        if (typeof control.reinit !== "undefined" && control.reinit !== null) {
          control.actions.reinit = control.reinit;
        }
        el.rgltimer = new rgltimerClass(Tick, control.start, control.interval, control.stop,
                                        control.step, control.value, control.rate, control.loop, control.actions);
        for (var i=0; i < components.length; i++) {
          switch(components[i]) {
            case "Slider": addSlider(control.start, control.stop,
                                   control.step, control.value);
              break;
            case "Label": addLabel(control.labels, control.start,
                                   control.step, control.precision);
              break;
            default:
              addButton(components[i], buttonLabels[i], control.pause);
          }
        }
        el.rgltimer.Tick();
    };

    /**
     * Apply all registered controls
     * @param { Object } el - DOM element of the control
     * @param { Object } x - List of actions to apply
     * @param { boolean } [draw=true] - Whether to redraw after applying
     */
    rglwidgetClass.prototype.applyControls = function(el, x, draw) {
      var self = this, reinit = x.reinit, i, control, type;
      for (i = 0; i < x.length; i++) {
        control = x[i];
        type = control.type;
        self[type](el, control);
      }
      if (typeof reinit !== "undefined" && reinit !== null) {
        reinit = [].concat(reinit);
        for (i = 0; i < reinit.length; i++)
          self.getObj(reinit[i]).initialized = false;
      }
      if (typeof draw === "undefined" || draw)
        self.drawScene();
    };

    /**
     * Handler for scene change
     * @param { Object } message - What sort of scene change to do?
     */
    rglwidgetClass.prototype.sceneChangeHandler = function(message) {
      var self = document.getElementById(message.elementId).rglinstance,
          objs = message.objects, mat = message.material,
          root = message.rootSubscene,
          initSubs = message.initSubscenes,
          redraw = message.redrawScene,
          skipRedraw = message.skipRedraw,
          deletes, subs, allsubs = [], i,j;
      if (typeof message.delete !== "undefined") {
        deletes = [].concat(message.delete);
        if (typeof message.delfromSubscenes !== "undefined")
          subs = [].concat(message.delfromSubscenes);
        else
          subs = [];
        for (i = 0; i < deletes.length; i++) {
          for (j = 0; j < subs.length; j++) {
            self.delFromSubscene(deletes[i], subs[j]);
          }
          delete self.scene.objects[deletes[i]];
        }
      }
      if (typeof objs !== "undefined") {
        Object.keys(objs).forEach(function(key){
          key = parseInt(key, 10);
          self.scene.objects[key] = objs[key];
          self.initObj(key);
          var obj = self.getObj(key),
              subs = [].concat(obj.inSubscenes), k;
          allsubs = allsubs.concat(subs);
          for (k = 0; k < subs.length; k++)
            self.addToSubscene(key, subs[k]);
        });
      }
      if (typeof mat !== "undefined") {
        self.scene.material = mat;
      }
      if (typeof root !== "undefined") {
        self.scene.rootSubscene = root;
      }
      if (typeof initSubs !== "undefined")
        allsubs = allsubs.concat(initSubs);
      allsubs = self.unique(allsubs);
      for (i = 0; i < allsubs.length; i++) {
        self.initSubscene(allsubs[i]);
      }
      if (typeof skipRedraw !== "undefined") {
        root = self.getObj(self.scene.rootSubscene);
        root.par3d.skipRedraw = skipRedraw;
      }
      if (redraw)
        self.drawScene();
    };
    
    /**
     * Set mouse mode for a subscene
     * @param { string } mode - name of mode
     * @param { number } button - button number (1 to 3)
     * @param { number } subscene - subscene id number
     * @param { number } stayActive - if truthy, don't clear brush
     */
    rglwidgetClass.prototype.setMouseMode = function(mode, button, subscene, stayActive) {
      var sub = this.getObj(subscene),
          which = ["left", "right", "middle"][button - 1];
      if (!stayActive && sub.par3d.mouseMode[which] === "selecting")
        this.clearBrush(null);
      sub.par3d.mouseMode[which] = mode;
    };

/**
 * The class of an rgl timer object
 * @class
*/

/**
 * Construct an rgltimerClass object
 * @constructor
 * @param { function } Tick - action when timer fires
 * @param { number } startTime - nominal start time in seconds
 * @param { number } interval - seconds between updates
 * @param { number } stopTime - nominal stop time in seconds
 * @param { number } stepSize - nominal step size
 * @param { number } value - current nominal time
 * @param { number } rate - nominal units per second
 * @param { string } loop - "none", "cycle" or "oscillate"
 * @param { Object } actions - list of actions
 */
rgltimerClass = function(Tick, startTime, interval, stopTime, stepSize, value, rate, loop, actions) {
  this.enabled = false;
  this.timerId = 0;
  /** nominal start time in seconds */
  this.startTime = startTime;   
  /** current nominal time */      
  this.value = value;
  /** seconds between updates */                 
  this.interval = interval;
  /** nominal stop time */           
  this.stopTime = stopTime;
  /** nominal step size */           
  this.stepSize = stepSize;
  /** nominal units per second */           
  this.rate = rate;
  /** "none", "cycle", or "oscillate" */                   
  this.loop = loop;
  /** real world start time */                   
  this.realStart = undefined;
  /** multiplier for fast-forward or reverse */         
  this.multiplier = 1;                
  this.actions = actions;
  this.Tick = Tick;
};

  /**
   * Start playing timer object
   */
  rgltimerClass.prototype.play = function() {
    if (this.enabled) {
      this.enabled = false;
      window.clearInterval(this.timerId);
      this.timerId = 0;
      return;
    }
    var tick = function(self) {
      var now = new Date();
      self.value = self.multiplier*self.rate*(now - self.realStart)/1000 + self.startTime;
      self.forceToRange();
      if (typeof self.Tick !== "undefined") {
        self.Tick(self.value);
      }

    };
    this.realStart = new Date() - 1000*(this.value - this.startTime)/this.rate/this.multiplier;
    this.timerId = window.setInterval(tick, 1000*this.interval, this);
    this.enabled = true;
  };

  /**
   * Force value into legal range
   */
  rgltimerClass.prototype.forceToRange = function() {
    if (this.value > this.stopTime + this.stepSize/2 || this.value < this.startTime - this.stepSize/2) {
      if (!this.loop) {
        this.reset();
      } else {
        var cycle = this.stopTime - this.startTime + this.stepSize,
            newval = (this.value - this.startTime) % cycle + this.startTime;
        if (newval < this.startTime) {
          newval += cycle;
        }
        this.realStart += (this.value - newval)*1000/this.multiplier/this.rate;
        this.value = newval;
      }
    }
  };

  /**
   * Reset to start values
   */
  rgltimerClass.prototype.reset = function() {
    this.value = this.startTime;
    this.newmultiplier(1);
    if (typeof this.Tick !== "undefined") {
        this.Tick(this.value);
    }
    if (this.enabled)
      this.play();  /* really pause... */
    if (typeof this.PlayButton !== "undefined")
      this.PlayButton.value = "Play";
  };

  /**
   * Increase the multiplier to play faster
   */
  rgltimerClass.prototype.faster = function() {
    this.newmultiplier(Math.SQRT2*this.multiplier);
  };

  /**
   * Decrease the multiplier to play slower
   */
  rgltimerClass.prototype.slower = function() {
    this.newmultiplier(this.multiplier/Math.SQRT2);
  };

  /**
   * Change sign of multiplier to reverse direction
   */
  rgltimerClass.prototype.reverse = function() {
    this.newmultiplier(-this.multiplier);
  };

  /**
   * Set multiplier for play speed
   * @param { number } newmult - new value
   */
  rgltimerClass.prototype.newmultiplier = function(newmult) {
    if (newmult != this.multiplier) {
      this.realStart += 1000*(this.value - this.startTime)/this.rate*(1/this.multiplier - 1/newmult);
      this.multiplier = newmult;
    }
  };

  /**
   * Take one step
   */
  rgltimerClass.prototype.step = function() {
    this.value += this.rate*this.multiplier;
    this.forceToRange();
    if (typeof this.Tick !== "undefined")
      this.Tick(this.value);
  };</script>

<div id="div" class="rglWebGL"></div>
<script type="text/javascript">
    var div = document.getElementById("div"),
      rgl = new rglwidgetClass();
  div.width = 462;
  div.height = 347;
  rgl.initialize(div,
                         {"material":{"color":"#000000","alpha":1,"lit":true,"ambient":"#000000","specular":"#FFFFFF","emission":"#000000","shininess":50,"smooth":true,"front":"filled","back":"filled","size":3,"lwd":1,"fog":false,"point_antialias":false,"line_antialias":false,"texture":null,"textype":"rgb","texmipmap":false,"texminfilter":"linear","texmagfilter":"linear","texenvmap":false,"depth_mask":true,"depth_test":"less","isTransparent":false},"rootSubscene":1,"objects":{"7":{"id":7,"type":"points","material":{"lit":false,"size":0.5},"vertices":[[-163,78.63715,33.839],[-163,76.97465,20.589],[-163,72.93715,18.839],[-163,72.46215,33.339],[-163,73.41215,-46.911],[-163,73.17465,51.589],[-163,71.27465,-41.161],[-163,67.71215,-58.411],[-163,64.62465,20.339],[-163,68.42465,60.339],[-163,67.94965,56.339],[-163,65.09965,-60.411],[-163,64.38715,-66.036],[-163,63.67465,-53.036],[-163,63.19965,-57.161],[-163,62.96215,-67.036],[-163,59.63715,28.089],[-163,65.33715,64.089],[-163,62.48715,9.089],[-163,64.38715,64.589],[-163,60.58715,-59.911],[-163,60.11215,-61.661],[-163,59.16215,-55.411],[-163,66.8809,-22.661],[-163,63.19965,65.839],[-163,70.46979,-11.43878],[-163,59.16215,-69.161],[-163,58.44965,-54.411],[-163,61.53715,5.089],[-163,55.12465,34.589],[-163,68.5434,-14.161],[-163,68.42465,-11.411],[-163,67.10521,-9.022111],[-163,54.64965,9.589],[-163,51.32465,18.089],[-163,65.92965,-7.532114],[-163,63.3184,-17.161],[-163,52.19548,-74.74433],[-163,49.42465,-56.411],[-163,50.82986,-70.05683],[-163,53.20486,4.443167],[-163,48.23715,-61.411],[-163,55.59965,1.089],[-163,60.82465,-13.161],[-163,47.76215,-64.411],[-163,53.22465,1.255667],[-163,48.23715,-30.911],[-163,51.48298,68.67233],[-163,49.5434,61.589],[-163,50.84965,3.589],[-163,52.74965,-17.411],[-163,45.62465,8.589],[-163,49.89965,74.839],[-163,39.68715,-40.411],[-163,43.01215,52.089],[-163,40.7559,15.589],[-163,40.41965,-67.55691],[-163,45.69502,-15.03137],[-163,44.7802,-3.772111],[-163,37.78715,-59.161],[-163,40.39965,-74.161],[-163,39.68715,-75.911],[-163,44.43715,77.839],[-163,39.05382,-78.89017],[-163,34.69965,14.589],[-163,41.11215,75.339],[-163,34.61852,-69.55231],[-163,36.59965,-80.161],[-163,40.01646,79.35347],[-163,33.12291,56.93622],[-163,32.79965,-67.411],[-163,33.98715,-74.661],[-163,33.03715,-73.411],[-163,38.49965,80.089],[-163,37.78715,77.589],[-163,37.07465,76.339],[-163,29.51423,-64.82767],[-163,29.94965,11.339],[-163,31.37465,-11.911],[-163,31.05798,0.7556667],[-163,31.61215,-4.911],[-163,31.74409,-77.29063],[-163,31.61215,-80.661],[-163,33.98715,73.839],[-163,29.94965,-1.411],[-163,27.09965,15.839],[-163,28.52465,-3.161],[-163,24.96215,-20.661],[-163,27.2184,-11.50488],[-163,29.71215,-79.411],[-163,23.77465,45.589],[-163,26.14965,-8.411],[-163,28.28715,-78.161],[-163,24.24965,-15.411],[-163,24.24965,-11.911],[-163,24.48715,7.589],[-163,16.88715,-29.911],[-163,24.01215,62.339],[-163,15.69965,-40.661],[-163,18.31215,45.589],[-163,22.34965,2.089],[-163,18.07465,-22.161],[-163,19.97465,-61.411],[-163,22.66295,-69.64606],[-163,26.62465,81.589],[-163,17.83715,25.714],[-163,16.41215,36.714],[-163,19.97465,-7.911],[-163,19.49965,-6.161],[-163,19.02465,-65.911],[-163,18.78715,-7.661],[-163,18.31215,12.839],[-163,16.64965,-15.161],[-163,21.63715,-77.911],[-163,21.45243,-79.06377],[-163,16.41215,7.839],[-163,11.89965,46.589],[-163,15.79201,6.561222],[-163,9.76215,-24.661],[-163,18.54965,-76.911],[-163,14.51215,7.089],[-163,8.33715,39.089],[-163,12.29548,-10.32767],[-163,17.75798,-78.49433],[-163,17.81736,74.98483],[-163,13.18611,11.31817],[-163,8.09965,-22.161],[-163,12.2559,14.089],[-163,17.83715,80.964],[-163,12.49193,4.465543],[-163,4.06215,-27.911],[-163,14.66462,-72.7968],[-163,6.19965,50.839],[-163,5.24965,-23.411],[-163,4.29965,-25.411],[-163,7.62465,-13.161],[-163,14.16634,-77.04061],[-163,0.97465,33.339],[-163,8.09965,66.589],[-163,1.21215,-19.661],[-163,9.894094,-72.52211],[-163,2.63715,-15.161],[-163,3.58715,-11.286],[-163,5.96215,-65.911],[-163,10.47465,-76.911],[-163,0.02465,28.839],[-163,-4.48785,45.089],[-163,-6.452356,-25.78549],[-163,2.87465,8.339],[-163,-2.58785,57.589],[-163,0.26215,-11.161],[-163,4.483356,68.464],[-163,5.96215,-71.661],[-163,2.16215,11.839],[-163,-3.06285,-16.411],[-163,4.8934,-72.55683],[-163,6.91215,-77.661],[-163,-1.63785,-63.161],[-163,-9.47535,-50.661],[-163,0.26215,10.589],[-163,3.58715,72.089],[-163,0.26215,-67.411],[-163,5.803864,-82.53664],[-163,-1.40035,67.839],[-163,-13.75035,-47.161],[-163,-10.42535,56.589],[-163,-15.65035,-45.161],[-163,-4.72535,16.339],[-163,-2.11285,-69.661],[-163,-18.97535,-31.661],[-163,-19.0941,-33.911],[-163,-9.47535,-58.911],[-163,-5.91285,15.839],[-163,-16.67952,-45.99434],[-163,-1.004517,77.00567],[-163,-10.18785,-62.911],[-163,-17.31285,43.839],[-163,-20.9941,-39.661],[-163,0.97465,-89.036],[-163,-4.250398,-75.286],[-163,-18.02535,42.589],[-163,-13.27535,61.589],[-163,-13.03785,63.839],[-163,-1.796183,-83.57767],[-163,-5.67535,82.089],[-163,-6.15035,80.589],[-163,-7.81285,77.839],[-163,-23.62639,-38.68184],[-163,-6.86285,87.589],[-163,-20.87535,24.339],[-163,-8.76285,84.089],[-163,-20.89514,50.16539],[-163,-21.01059,51.60636],[-163,-14.80591,-66.02211],[-163,-23.72535,-14.411],[-163,-27.52535,-23.661],[-163,-26.10035,-15.911],[-163,-7.81285,-87.911],[-163,-26.81285,11.839],[-163,-27.28785,-16.411],[-163,-20.16285,-62.911],[-163,-14.93785,88.589],[-163,-15.88785,-73.161],[-163,-15.88785,92.089],[-163,-28.71285,8.339],[-163,-20.40035,-70.661],[-163,-29.66285,35.589],[-163,-21.58785,-68.411],[-163,-16.44202,-80.57767],[-163,-30.61285,-9.161],[-163,-16.04618,-84.07767],[-163,-24.31617,73.0998],[-163,-14.3441,-91.911],[-163,-32.27535,23.089],[-163,-31.67025,43.70231],[-163,-20.40035,-81.661],[-163,-27.52535,-66.661],[-163,-33.93785,16.839],[-163,-34.65035,-17.911],[-163,-28.46802,-67.04218],[-163,-25.62535,81.089],[-163,-23.25035,-77.661],[-163,-25.38785,-73.661],[-163,-27.52535,76.839],[-163,-29.90035,-65.161],[-163,-37.02535,-32.411],[-163,-35.2441,-50.411],[-163,-37.00586,-29.68178],[-163,-37.38576,-33.78161],[-163,-31.64788,-62.5468],[-163,-24.61543,-80.75533],[-163,-37.26285,-23.161],[-163,-28.47535,-73.661],[-163,-38.09548,-41.52983],[-163,-37.73785,-20.161],[-163,-37.08693,47.94548],[-163,-35.2441,-58.661],[-163,-38.45035,-23.661],[-163,-32.51285,-67.661],[-163,-37.97535,-48.911],[-163,-36.31285,57.589],[-163,-37.73785,-6.911],[-163,-38.21285,60.589],[-163,-39.16285,-8.661],[-163,-33.46285,-72.911],[-163,-39.63785,3.339],[-163,-25.84086,-95.05915],[-163,-37.02535,67.839],[-163,-39.40035,59.589],[-163,-26.81285,-96.661],[-163,-40.82535,-57.911],[-163,-37.50035,73.089],[-163,-43.20035,27.589],[-163,-44.15035,-39.661],[-163,-39.63785,-66.161],[-163,-27.28785,-103.911],[-163,-45.10035,42.589],[-163,-30.13785,-98.161],[-163,-37.02535,86.339],[-163,-39.87535,-73.161],[-163,-45.72049,25.06122],[-163,-47.23785,-42.911],[-163,-44.46702,8.839],[-163,-39.40035,85.214],[-163,-47.47535,47.589],[-163,-47.47535,56.839],[-163,-47.00035,-59.911],[-163,-46.92118,-17.74433],[-163,-41.43229,85.72789],[-163,-36.07535,-98.411],[-163,-39.63785,-90.161],[-163,-38.45035,-95.911],[-163,-39.98384,-92.78445],[-163,-41.77535,96.339],[-163,-51.98785,44.839],[-163,-51.51285,52.839],[-163,-50.72118,-21.49433],[-163,-38.45035,-103.911],[-163,-52.14618,-26.99433],[-163,-51.68313,60.43334],[-163,-53.17535,-46.411],[-163,-45.6941,85.839],[-163,-45.89202,87.64455],[-163,-52.1066,-67.161],[-163,-52.22535,67.839],[-163,-54.60035,-26.161],[-163,-47.71285,91.089],[-163,-53.33368,-12.49433],[-163,-47.95035,96.089],[-163,-57.92535,-52.661],[-163,-52.60799,77.35405],[-163,-51.27535,-89.161],[-163,-59.04358,26.94317],[-163,-55.6691,-15.911],[-163,-59.73629,23.089],[-163,-55.23368,-10.49433],[-163,-53.7691,82.339],[-163,-55.1809,-80.52211],[-163,-52.62118,90.00567],[-163,-62.43785,31.089],[-163,-62.67535,29.339],[-163,-56.73785,-82.161],[-163,-61.01285,-65.661],[-163,-56.8566,-6.161],[-163,-58.00452,-80.49433],[-163,-53.79769,93.89957],[-163,-55.9066,85.839],[-163,-58.40035,-9.411],[-163,-63.86725,-58.58229],[-163,-63.38785,-26.911],[-163,-53.72952,99.14455],[-163,-65.28785,-43.411],[-163,-61.72535,69.589],[-163,-63.15035,-22.161],[-163,-58.87535,-86.161],[-163,-66.00035,-40.161],[-163,-57.52952,88.964],[-163,-61.02604,-82.81377],[-163,-59.82535,-88.661],[-163,-63.54618,69.25567],[-163,-68.13785,33.089],[-163,-66.95035,-30.661],[-163,-64.81285,-17.661],[-163,-68.628,-53.34361],[-163,-64.57535,76.589],[-163,-67.90035,64.839],[-163,-71.13666,-46.94032],[-163,-65.76285,-7.161],[-163,-69.08785,61.589],[-163,-72.65035,-40.411],[-163,-63.86285,87.089],[-163,-64.57535,-94.661],[-163,-72.88785,52.089],[-163,-73.4816,48.589],[-163,-72.01701,-64.74433],[-163,-68.37535,-80.161],[-163,-68.4941,75.589],[-163,-71.46285,-9.411],[-163,-70.15291,73.70551],[-163,-75.02535,-45.161],[-163,-67.18785,87.089],[-163,-76.45035,-29.911],[-163,-70.51285,-86.411],[-163,-73.60035,-72.661],[-163,-74.4316,65.589],[-163,-79.06285,-16.411],[-163,-73.34084,72.20465],[-163,-71.10513,82.714],[-163,-72.88785,78.339],[-163,-80.96285,-29.411],[-163,-79.53785,-44.411],[-163,-81.43785,-31.161],[-163,-71.22535,89.839],[-163,-76.68785,-75.661],[-163,-73.36285,85.589],[-163,-81.20035,-62.661],[-163,-78.58785,-72.411],[-163,-81.43785,52.339],[-163,-83.33785,35.339],[-163,-77.63785,72.589],[-163,-86.90035,-24.161],[-163,-78.58785,73.089],[-163,-79.77535,-77.411],[-163,-79.77535,-79.161],[-163,-84.3934,-61.54989],[-163,-86.18785,-36.411],[-163,-89.75035,-23.161],[-163,-85.47535,53.339],[-163,-86.18785,-60.161],[-163,-86.54394,-63.53617],[-163,-85.5941,-64.661],[-163,-87.2412,-54.04757],[-163,-87.13785,-57.661],[-163,-88.56285,29.839],[-163,-89.51285,33.589],[-163,-89.03785,37.089],[-163,-90.93785,-39.661],[-163,-91.65035,39.839],[-163,71.27465,16.339],[-163,61.53715,19.589],[-163,60.82465,37.089],[-163,64.62465,3.839],[-163,60.34965,-53.911],[-163,59.55798,-70.99433],[-163,53.5809,14.589],[-163,62.72465,-19.161],[-163,51.08715,3.839],[-163,45.9809,-71.661],[-163,45.62465,13.089],[-163,51.32465,0.589],[-163,39.37048,15.75567],[-163,40.16215,56.089],[-163,45.38715,-6.244333],[-163,35.14826,19.97789],[-163,29.47465,-61.911],[-163,31.61215,-1.411],[-163,27.57465,13.589],[-163,24.01215,44.089],[-163,26.86215,13.339],[-163,29.87048,-81.24433],[-163,26.86215,58.339],[-163,20.21215,36.589],[-163,22.34965,16.089],[-163,25.11852,-80.54298],[-163,20.74652,8.4015],[-163,18.54965,7.339],[-163,10.94965,-45.161],[-163,17.12465,15.839],[-163,19.49965,-75.911],[-163,19.65798,-79.49433],[-163,11.66215,3.839],[-163,2.39965,-26.161],[-163,11.18715,-71.661],[-163,8.33715,9.089],[-163,5.48715,71.339],[-163,-5.67535,28.839],[-163,-15.65035,-38.161],[-163,-3.30035,-65.52211],[-163,2.87465,-77.911],[-163,-17.78785,-40.411],[-163,-18.73785,-34.661],[-163,-16.12535,40.089],[-163,-8.178629,-65.06686],[-163,-0.7670166,-81.32767],[-163,-17.78785,42.589],[-163,-21.19202,-14.32767],[-163,-14.93785,66.589],[-163,-2.35035,-96.661],[-163,-23.96285,-14.411],[-163,-27.28785,-28.911],[-163,-13.75035,-80.161],[-163,-29.66285,20.839],[-163,-32.35452,-37.99434],[-163,-11.13785,-96.411],[-163,-33.22535,-30.161],[-163,-34.01461,-32.58028],[-163,-33.22535,-18.911],[-163,-32.51285,-50.661],[-163,-27.52535,-66.661],[-163,-27.68368,72.75567],[-163,-20.74341,-83.29989],[-163,-36.40521,-22.18878],[-163,-22.97278,-88.61985],[-163,-22.77535,-90.411],[-163,-38.21285,30.839],[-163,-39.87535,28.839],[-163,-27.52535,-95.411],[-163,-42.14479,-20.27211],[-163,-40.11285,-61.911],[-163,-42.96285,-16.411],[-163,-41.53785,66.339],[-163,-43.67535,-56.911],[-163,-42.48785,64.589],[-163,-39.7566,-73.161],[-163,-35.83785,-84.911],[-163,-46.92118,-17.74433],[-163,-52.70035,66.339],[-163,-59.58785,-33.161],[-163,-61.96285,-34.661],[-163,-62.43785,-60.661],[-163,-58.90394,-79.31609],[-163,-62.43785,-64.911],[-163,-65.52535,-32.31725],[-163,-64.57535,-87.411],[-163,-73.60035,24.089],[-163,-68.21702,-90.99433],[-163,-76.45035,54.089],[-163,-77.16285,-49.411],[-163,-72.05538,-89.28643],[-163,-82.15035,21.339],[-163,-76.92535,82.589],[-163,-82.62535,-73.661],[-163,-86.42535,-48.661],[-163,-85.55452,-67.32767],[-163,-88.56285,28.339],[-163,76.8515,-48.28137],[-163,74.9559,-18.7235],[-163,69.61215,58.839],[-163,62.01215,37.339],[-163,59.39965,-56.161],[-163,54.64965,-49.161],[-163,59.87465,3.339],[-163,53.22465,-70.911],[-163,56.31215,71.839],[-163,60.58715,-4.161],[-163,53.5809,73.839],[-163,51.32465,74.589],[-163,53.46215,-10.411],[-163,39.44965,-63.411],[-163,45.86215,72.339],[-163,41.11215,-16.661],[-163,34.93715,24.339],[-163,44.43715,78.089],[-163,37.07465,-78.661],[-163,30.42465,-25.661],[-163,31.84965,-11.661],[-163,34.46215,71.089],[-163,33.84861,75.35983],[-163,28.04965,58.214],[-163,30.64236,67.94317],[-163,28.58954,-76.85144],[-163,26.14965,78.839],[-163,20.44965,7.089],[-163,17.12465,12.589],[-163,16.41215,-11.411],[-163,14.98715,3.339],[-163,14.51215,-72.661],[-163,3.58715,-27.661],[-163,12.28259,-72.23036],[-163,1.21215,-24.161],[-163,7.994094,-71.52211],[-163,9.104681,-79.34376],[-163,5.8434,-84.411],[-163,-17.55035,-38.161],[-163,-9.47535,63.839],[-163,-6.704517,-79.57767],[-163,-26.33785,-15.911],[-163,-14.70035,82.089],[-163,-30.61285,-18.161],[-163,-10.90035,-93.661],[-163,-30.37535,35.589],[-163,-31.08785,-11.661],[-163,-20.63785,82.339],[-163,-25.86285,-63.411],[-163,-21.58785,-74.161],[-163,-31.45141,43.47014],[-163,-28.21146,66.45937],[-163,-23.25035,85.089],[-163,-14.93785,-97.661],[-163,-18.50035,-86.911],[-163,-35.60035,51.089],[-163,-38.68785,-20.661],[-163,-38.37118,-13.74433],[-163,-39.87535,21.339],[-163,-41.18527,35.46786],[-163,-43.27952,-41.49434],[-163,-27.28785,-103.911],[-163,-43.28945,-4.319522],[-163,-44.38785,-9.911],[-163,-35.83785,-94.161],[-163,-48.90035,-65.911],[-163,-38.45035,-103.911],[-163,-49.85035,77.589],[-163,-53.5316,67.339],[-163,-50.32535,79.589],[-163,-54.12535,12.089],[-163,-59.19202,-55.49434],[-163,-58.40035,-9.411],[-163,-58.63785,-9.911],[-163,-64.57535,38.339],[-163,-62.67535,66.089],[-163,-58.16285,-100.161],[-163,-68.7316,56.089],[-163,-65.05035,-8.911],[-163,-64.9316,-83.661],[-163,-60.17574,98.09749],[-163,-75.97535,-32.661],[-163,-75.73785,-54.161],[-163,-77.87535,16.839],[-163,-74.6691,62.589],[-163,-69.32535,88.339],[-163,-72.88785,78.339],[-163,-79.77535,37.089],[-163,-75.26285,-76.661],[-163,-86.90035,-24.161],[-163,-83.2191,-55.411],[-163,-86.42535,16.089],[-163,-84.76285,-48.661],[-163,-82.62535,-73.661],[-163,-83.10035,62.839],[-163,-88.80035,-27.911],[-163,-85.00035,-68.911],[-163,-85.71285,57.089],[-163,-91.65035,43.339],[-163,72.93715,-25.161],[-163,64.62465,20.089],[-163,63.43715,-67.411],[-163,71.98715,-9.911],[-163,62.01215,-68.536],[-163,62.48715,67.214],[-163,51.56215,20.839],[-163,63.67465,-5.661],[-163,49.18715,-56.661],[-163,59.16215,-14.161],[-163,51.32465,3.839],[-163,51.32465,-2.411],[-163,43.01215,17.839],[-163,37.78715,-59.161],[-163,28.76215,-26.911],[-163,29.71215,60.089],[-163,21.39965,-36.161],[-163,14.98715,-33.661],[-163,16.88715,-21.786],[-163,20.92465,75.839],[-163,16.41215,7.589],[-163,13.32465,-63.661],[-163,17.81736,74.98483],[-163,7.38715,-23.161],[-163,3.82465,-15.661],[-163,2.16215,11.839],[-163,-2.58785,-66.911],[-163,-6.38785,67.589],[-163,-4.804517,75.75567],[-163,-19.21285,17.339],[-163,-4.48785,-98.161],[-163,-16.36285,-83.911],[-163,-34.49202,-37.74434],[-163,-33.84879,17.26582],[-163,-32.06619,-61.62293],[-163,-28.86019,76.15034],[-163,-28.5941,-71.161],[-163,-35.36285,-58.661],[-163,-41.41989,-29.78535],[-163,-32.38824,85.70782],[-163,-34.17535,97.589],[-163,-43.20035,14.089],[-163,-45.69361,33.96452],[-163,-45.10035,65.839],[-163,-48.50452,-53.99434],[-163,-52.34778,-43.28056],[-163,-53.88785,-63.411],[-163,-56.73785,-37.911],[-163,-54.12535,-89.661],[-163,-62.20035,-32.661],[-163,-59.58785,-72.161],[-163,-56.73785,82.339],[-163,-55.9066,85.839],[-163,-64.33785,-17.911],[-163,-67.66285,-49.661],[-163,-69.30567,-41.13994],[-163,-64.98389,77.18571],[-163,-72.41285,-44.911],[-163,-71.20555,-73.30683],[-163,-71.8147,-74.03137],[-163,-70.03785,76.839],[-163,-80.48785,40.089],[-163,-78.58785,-70.161],[-163,-79.77535,-79.161],[-163,-86.66285,45.089],[-163,-90.70035,-41.911],[-162,73.88715,-49.661],[-162,65.57465,-66.161],[-162,65.81215,-32.411],[-162,46.09965,-71.911],[-162,43.96215,14.339],[-162,49.76086,-5.035486],[-162,48.47465,-18.661],[-162,39.21215,-79.161],[-162,32.79965,42.089],[-162,34.35659,-1.022111],[-162,31.13715,2.839],[-162,29.46879,-79.80709],[-162,25.43715,62.589],[-162,14.98715,-38.161],[-162,20.60798,6.255667],[-162,19.26215,12.339],[-162,21.15775,-75.0823],[-162,18.54965,-76.911],[-162,5.01215,-50.911],[-162,2.16215,-26.161],[-162,8.6934,15.589],[-162,9.28715,-65.911],[-162,-3.06285,-24.661],[-162,-0.92535,32.339],[-162,4.53106,65.964],[-162,4.29965,-69.49433],[-162,-1.40035,-63.161],[-162,-1.63785,64.839],[-162,5.486051,-85.77095],[-162,-14.70035,38.839],[-162,-21.82535,-29.661],[-162,-16.60035,51.339],[-162,-17.31285,-52.161],[-162,-7.57535,86.089],[-162,-19.68785,65.089],[-162,-7.57535,-96.911],[-162,-30.261,24.96863],[-162,-21.5876,-75.03625],[-162,-22.61702,84.714],[-162,-32.03785,-57.661],[-162,-36.07535,-49.911],[-162,-32.51285,-71.411],[-162,-41.06285,-42.411],[-162,-40.82535,23.589],[-162,-29.77133,-92.78909],[-162,-44.22903,-47.54937],[-162,-42.25035,-61.161],[-162,-36.90073,86.20782],[-162,-47.95035,-39.161],[-162,-40.82535,95.089],[-162,-43.58335,83.39513],[-162,-39.40035,-97.161],[-162,-53.5344,36.2155],[-162,-48.0691,-75.161],[-162,-53.88785,19.589],[-162,-45.68082,100.3216],[-162,-56.97535,-40.661],[-162,-53.33368,-12.49433],[-162,-59.82535,-47.911],[-162,-50.56285,-103.661],[-162,-53.49202,-91.49433],[-162,-60.77535,-61.411],[-162,-56.73785,-82.161],[-162,-57.92535,-80.411],[-162,-65.28785,-49.411],[-162,-64.96458,-24.31378],[-162,-73.74561,35.11707],[-162,-65.16422,-93.78703],[-162,-77.2816,11.714],[-162,-73.60035,-72.661],[-162,-69.56285,88.839],[-162,-76.24223,74.42741],[-162,-85.47535,32.839],[-162,-77.16285,82.839],[-162,-85.23785,40.089],[-162,-83.81285,-62.911],[-162,-85.71285,-42.911],[-162,-86.18785,39.339],[-162,-90.93785,-27.661],[-162,77.21215,44.339],[-162,76.73715,46.089],[-162,74.12465,16.339],[-162,73.88715,-17.161],[-162,65.82388,4.707827],[-162,62.96215,-56.911],[-162,61.53715,-58.411],[-162,65.09965,64.589],[-162,60.11215,-67.161],[-162,66.99965,-16.161],[-162,63.91215,-22.411],[-162,51.79965,17.589],[-162,63.91215,-4.911],[-162,62.96215,-10.161],[-162,47.76215,19.589],[-162,54.17465,69.839],[-162,55.59965,1.089],[-162,43.01215,15.839],[-162,44.43715,10.589],[-162,45.69502,-15.03137],[-162,34.69965,60.339],[-162,35.41215,1.589],[-162,30.42465,15.339],[-162,33.51215,64.839],[-162,32.32465,1.089],[-162,19.97465,-14.911],[-162,24.95625,-80.55695],[-162,21.87465,70.339],[-162,13.32465,10.839],[-162,7.14965,41.089],[-162,4.29965,26.339],[-162,11.54658,74.44137],[-162,2.63715,-15.161],[-162,0.97465,28.339],[-162,-0.21285,30.339],[-162,-0.03105988,67.96417],[-162,-5.91285,-59.411],[-162,-18.50035,-41.411],[-162,-16.7125,45.59672],[-162,-6.15035,80.589],[-162,-7.751276,-80.50591],[-162,-12.56285,-73.411],[-162,-27.05035,26.089],[-162,-17.55035,80.089],[-162,-28.47535,-6.661],[-162,-17.07535,99.089],[-162,-33.22345,-30.0399],[-162,-24.20035,72.839],[-162,-33.56841,-47.79172],[-162,-33.5816,25.714],[-162,-31.64788,-62.5468],[-162,-37.10414,-29.57807],[-162,-33.52882,62.65844],[-162,-32.51285,71.589],[-162,-38.3448,-13.52211],[-162,-40.11285,-24.411],[-162,-37.26285,73.089],[-162,-39.51324,65.45782],[-162,-44.62535,-31.161],[-162,-42.87049,10.79039],[-162,-44.28897,60.84892],[-162,-37.73785,104.589],[-162,-37.02535,-98.911],[-162,-52.22535,42.089],[-162,-51.98785,-26.911],[-162,-53.41285,-41.911],[-162,-54.2441,23.089],[-162,-55.78785,30.089],[-162,-57.29202,34.00566],[-162,-56.89508,-48.68068],[-162,-56.84341,-53.52211],[-162,-60.17054,63.18838],[-162,-55.31285,-87.661],[-162,-62.43785,-57.411],[-162,-64.10035,-45.411],[-162,-63.38785,-62.661],[-162,-66.15868,41.25566],[-162,-65.76285,-29.161],[-162,-68.85035,61.339],[-162,-61.25035,93.089],[-162,-65.28785,-96.161],[-162,-68.13785,-84.161],[-162,-66.23785,93.089],[-162,-69.80035,-91.911],[-162,-68.57767,92.71863],[-162,-76.45035,-75.661],[-162,-84.76285,-48.911],[-162,-81.9425,-73.75479],[-162,-87.13785,-57.661],[-162,-89.98785,-33.161],[-162,-84.76285,68.589],[-162,-90.22535,33.339],[-162,78.87465,32.589],[-162,79.11215,-31.661],[-162,72.69965,41.839],[-162,74.12465,-21.411],[-162,69.84965,58.839],[-162,67.94965,-53.786],[-162,72.22465,-25.911],[-162,65.33715,14.839],[-162,65.81215,-30.661],[-162,61.4184,5.089],[-162,57.49965,-70.661],[-162,50.37465,-3.661],[-162,43.6103,-73.78137],[-162,40.16215,-56.661],[-162,40.08086,-72.30223],[-162,43.96215,-11.661],[-162,34.46215,55.839],[-162,34.53773,-75.14615],[-162,32.79965,55.839],[-162,32.32465,-1.411],[-162,29.94965,75.839],[-162,24.95625,-80.55695],[-162,13.79965,-31.161],[-162,14.27465,-21.911],[-162,23.06215,78.839],[-162,20.99062,-75.84155],[-162,16.30611,-76.53806],[-162,-5.43785,-33.661],[-162,2.87465,-59.411],[-162,5.24965,-6.161],[-162,7.9809,-70.30683],[-162,10.71215,-78.411],[-162,4.77465,14.339],[-162,6.19965,-70.411],[-162,7.123261,-73.81377],[-162,7.38715,-77.661],[-162,-11.85035,44.839],[-162,-21.11285,-25.161],[-162,-0.7670166,-81.32767],[-162,-4.845566,-77.03754],[-162,-21.58785,23.589],[-162,-4.25035,-88.786],[-162,-22.43779,43.39224],[-162,-33.31771,-22.18878],[-162,-33.46285,-25.661],[-162,-20.16285,-83.911],[-162,-34.3014,44.47013],[-162,-34.72984,49.38097],[-162,-37.73785,-49.911],[-162,-32.6316,-68.161],[-162,-39.40035,-61.411],[-162,-41.06285,-56.661],[-162,-27.52535,-95.411],[-162,-46.84202,-51.74434],[-162,-48.07324,-39.28156],[-162,-48.66285,-53.911],[-162,-48.90035,-69.07767],[-162,-53.88785,67.339],[-162,-50.2333,83.60321],[-162,-58.89444,54.8583],[-162,-53.72952,93.714],[-162,-58.63785,-79.411],[-162,-64.10035,-73.411],[-162,-70.51285,-26.411],[-162,-64.10035,-87.161],[-162,-69.08785,61.339],[-162,-77.00452,12.67233],[-162,-68.73013,-88.78445],[-162,-78.58785,47.839],[-162,-77.40035,72.339],[-162,-87.85035,-24.161],[-162,78.16215,41.839],[-162,73.17465,24.589],[-162,75.31215,49.089],[-162,71.27465,57.089],[-162,76.02465,-17.411],[-162,70.08715,-44.911],[-162,69.2559,60.339],[-162,65.81215,-44.411],[-162,65.57465,64.089],[-162,71.11632,-13.99433],[-162,65.9309,-23.161],[-162,58.21215,11.839],[-162,68.42465,-11.661],[-162,59.87465,69.839],[-162,56.9059,5.089],[-162,52.03715,-69.411],[-162,52.03055,-74.56377],[-162,50.53298,-69.99433],[-162,49.89965,-66.911],[-162,59.39965,-13.911],[-162,44.91215,8.339],[-162,45.62465,-2.161],[-162,46.58345,77.70937],[-162,45.62465,-5.661],[-162,40.79548,4.255667],[-162,43.24965,79.089],[-162,22.58715,-33.661],[-162,26.14965,53.839],[-162,14.98715,-37.161],[-162,22.27048,-79.99433],[-162,10.71215,-46.411],[-162,18.07465,3.589],[-162,12.61215,-18.911],[-162,15.22465,-63.161],[-162,3.82465,-27.661],[-162,-0.3711833,-27.82767],[-162,-2.053475,46.714],[-162,11.52572,-78.2612],[-162,9.52465,71.089],[-162,5.96215,-68.161],[-162,-1.16285,55.589],[-162,0.26215,-67.411],[-162,3.4684,-79.536],[-162,1.44965,82.589],[-162,-1.63785,-80.411],[-162,-18.50035,16.589],[-162,-19.21285,17.839],[-162,-9.23785,-76.411],[-162,-9.23785,98.339],[-162,-34.00303,-33.60628],[-162,-27.28785,-66.661],[-162,-27.68368,80.50567],[-162,-20.40035,-102.911],[-162,-38.45035,-12.911],[-162,-39.63785,26.089],[-162,-38.92535,54.089],[-162,-41.77535,-22.911],[-162,-41.85452,-52.74434],[-162,-42.96382,46.33989],[-162,-38.69225,-67.5823],[-162,-44.63762,-43.6035],[-162,-42.96285,-16.661],[-162,-43.27952,13.00567],[-162,-45.57535,22.589],[-162,-36.88901,100.7094],[-162,-39.87535,89.089],[-162,-41.53785,-81.661],[-162,-51.27535,29.839],[-162,-51.03785,59.839],[-162,-45.6941,85.839],[-162,-53.88785,-33.661],[-162,-55.78785,-51.911],[-162,-56.50035,-51.161],[-162,-58.50591,-37.27211],[-162,-53.88785,77.089],[-162,-51.75035,-94.411],[-162,-62.91285,-54.161],[-162,-66.47535,27.839],[-162,-63.62535,-80.411],[-162,-69.82014,-43.30684],[-162,-70.27535,-56.161],[-162,-65.76285,-81.411],[-162,-69.08785,88.339],[-162,-78.11285,50.839],[-162,-79.30035,-44.411],[-162,-80.88368,26.50567],[-162,-78.7066,72.839],[-162,-85.1191,40.339],[-162,-88.32535,30.089],[-162,-85.71285,57.089],[-162,-88.80035,28.339],[-162,78.16215,-32.411],[-162,74.83715,-41.161],[-162,73.41215,-56.036],[-162,71.51215,-59.411],[-162,66.76215,63.464],[-162,62.48715,11.589],[-162,60.82465,-44.911],[-162,55.36215,45.089],[-162,60.97309,2.93275],[-162,48.71215,12.589],[-162,59.63715,-5.161],[-162,53.93715,-3.911],[-162,45.7434,-73.911],[-162,50.35486,76.23483],[-162,44.67465,10.339],[-162,31.84965,-57.911],[-162,35.41215,-3.661],[-162,31.82326,-13.29989],[-162,37.54965,77.589],[-162,31.84965,-11.661],[-162,31.61215,64.089],[-162,33.98715,77.589],[-162,27.2184,-11.50488],[-162,29.57581,-79.97427],[-162,22.96319,45.67233],[-162,28.58954,-76.85144],[-162,28.50449,-79.82111],[-162,31.13715,78.089],[-162,25.91215,66.589],[-162,21.87465,15.589],[-162,24.72465,-74.661],[-162,23.77465,-78.661],[-162,9.04965,-65.661],[-162,8.33715,12.839],[-162,-0.92535,33.589],[-162,8.81215,-74.161],[-162,-0.92535,24.339],[-162,-7.10035,36.464],[-162,-3.06285,22.089],[-162,-16.36285,-36.661],[-162,-20.63785,-25.911],[-162,-5.43785,-73.911],[-162,-21.58785,-51.161],[-162,-16.12535,85.589],[-162,-30.61285,-26.161],[-162,-24.22014,79.18275],[-162,-29.74202,63.00566],[-162,-36.44435,-35.23086],[-162,-34.41285,53.589],[-162,-36.71026,-47.60869],[-162,-31.17337,-65.79732],[-162,-35.60035,47.589],[-162,-24.54341,-82.04989],[-162,-37.02535,38.339],[-162,-27.28785,-80.161],[-162,-38.13368,-8.244333],[-162,-29.18785,103.589],[-162,-34.88785,72.839],[-162,-29.66285,-90.661],[-162,-43.43785,40.089],[-162,-41.6566,-58.411],[-162,-39.63785,-66.161],[-162,-29.0691,-97.536],[-162,-43.20035,-59.161],[-162,-45.68277,42.20199],[-162,-45.57535,-50.661],[-162,-47.77252,-43.05618],[-162,-48.30069,45.95161],[-162,-48.82118,49.00566],[-162,-50.72118,47.00566],[-162,-47.47535,72.089],[-162,-53.11692,-46.59513],[-162,-55.78785,38.089],[-162,-50.80035,-78.411],[-162,-56.73785,-37.911],[-162,-47.5941,96.089],[-162,-54.77628,-73.59618],[-162,-53.17535,-84.911],[-162,-59.03368,-71.07767],[-162,-53.65035,-98.911],[-162,-60.06285,-73.911],[-162,-65.52535,37.339],[-162,-61.48785,-73.411],[-162,-64.81285,-24.411],[-162,-66.00035,-30.161],[-162,-64.33785,68.339],[-162,-64.33785,76.589],[-162,-68.37535,8.339],[-162,-70.98785,-35.661],[-162,-70.82951,-48.99434],[-162,-61.72535,89.839],[-162,-61.48785,96.089],[-162,-73.60035,23.839],[-162,-72.17535,-13.661],[-162,-75.50035,-14.411],[-162,-72.65035,-78.161],[-162,-73.36285,-77.661],[-162,-67.7816,93.839],[-162,-81.67535,-27.911],[-162,-78.35035,-72.411],[-162,-82.38785,-61.411],[-162,-83.02119,62.75566],[-162,-85.47535,-64.661],[-162,-89.03785,-53.661],[-162,-91.88785,-36.161],[-162,-92.12535,-43.911],[-162,71.27465,29.089],[-162,75.78715,-26.411],[-162,75.9059,-21.2235],[-162,68.18715,23.589],[-162,65.2184,-45.411],[-162,62.48715,67.339],[-162,58.44965,-72.161],[-162,58.28142,10.14108],[-162,58.68715,9.339],[-162,56.31215,-56.661],[-162,56.54965,5.089],[-162,61.53715,-6.661],[-162,49.42465,12.839],[-162,45.86215,-71.661],[-162,41.11215,-56.411],[-162,50.28058,-5.067122],[-162,48.23715,-18.411],[-162,45.69502,-15.03137],[-162,43.72465,-19.661],[-162,45.62465,-5.411],[-162,44.43715,-2.161],[-162,42.77465,-13.411],[-162,32.32465,-15.161],[-162,35.17465,76.839],[-162,27.81215,-1.911],[-162,27.81215,1.089],[-162,17.4809,65.96314],[-162,8.09965,-21.161],[-162,5.96215,-24.411],[-162,10.47465,19.589],[-162,6.67465,-20.411],[-162,6.19965,55.339],[-162,2.87465,-22.911],[-162,4.29965,28.339],[-162,4.77465,18.339],[-162,7.9809,-70.30683],[-162,-1.40035,-11.911],[-162,-4.96285,-58.911],[-162,-12.08785,-45.411],[-162,5.486051,-85.77095],[-162,-12.64202,46.75566],[-162,-4.96285,66.339],[-162,0.97465,-88.911],[-162,-1.954517,-82.32767],[-162,-26.10035,-18.411],[-162,-27.05035,18.589],[-162,-29.90035,-27.161],[-162,-28.00035,45.339],[-162,-17.31285,90.839],[-162,-29.90035,20.589],[-162,-20.63785,79.839],[-162,-31.32535,-10.911],[-162,-35.49479,41.97789],[-162,-37.58095,44.92307],[-162,-27.01058,-87.27578],[-162,-41.6698,-29.77211],[-162,-41.06285,-18.161],[-162,-36.78785,-76.911],[-162,-45.71948,34.72659],[-162,-45.10035,65.839],[-162,-41.77535,-81.411],[-162,-47.95035,17.089],[-162,-43.67535,-76.161],[-162,-49.13785,-15.411],[-162,-52.63313,64.43334],[-162,-55.37882,-49.56378],[-162,-58.63785,-34.911],[-162,-53.49202,-91.49433],[-162,-56.73785,-78.411],[-162,-59.7066,-20.161],[-162,-62.85455,-44.34653],[-162,-51.51285,100.839],[-162,-59.58785,-72.161],[-162,-57.92535,-80.411],[-162,-63.62535,-37.661],[-162,-55.31285,99.839],[-162,-70.03785,76.839],[-162,-77.63785,-35.911],[-162,-72.25452,74.75567],[-162,-81.67535,42.339],[-162,-81.20035,51.839],[-162,-83.10035,-55.161],[-162,-77.87535,-81.911],[-162,-85.1191,40.339],[-162,-85.95035,-36.411],[-162,-77.87535,79.839],[-162,-82.15035,69.089],[-162,-86.42535,45.089],[-162,-86.90035,-57.661],[-162,-90.46285,-33.161],[-162,-89.51285,-37.661],[-162,-89.75035,53.839],[-162,-91.88785,-39.161],[-162,-92.12535,-40.911],[-162,74.9559,-36.661],[-162,72.46215,-46.161],[-162,74.59965,-28.661],[-162,65.09965,-59.661],[-162,62.48715,32.839],[-162,61.53715,-58.411],[-162,71.61771,-13.13322],[-162,60.82465,-53.161],[-162,62.01215,2.839],[-162,68.18715,-11.661],[-162,59.63715,5.255667],[-162,54.41215,-53.911],[-162,63.67465,-22.411],[-162,53.69965,48.839],[-162,62.72465,-19.161],[-162,51.79965,-51.161],[-162,53.22465,-70.911],[-162,64.2684,-14.286],[-162,51.32465,-72.411],[-162,62.96215,-10.161],[-162,49.18715,-68.911],[-162,45.62465,-73.911],[-162,50.07786,-5.785943],[-162,41.58715,7.839],[-162,39.9183,-72.33469],[-162,40.255,-5.535486],[-162,35.64965,61.089],[-162,28.04965,-70.661],[-162,29.71215,-81.07767],[-162,26.86215,4.089],[-162,21.63715,-65.661],[-162,16.17465,-53.161],[-162,22.21428,-77.47401],[-162,10.23715,-19.161],[-162,5.01215,-29.411],[-162,7.14965,-22.661],[-162,6.43715,-24.411],[-162,17.1183,-79.63065],[-162,6.734025,34.6515],[-162,1.68715,-25.911],[-162,13.68256,-80.03501],[-162,8.81215,67.339],[-162,8.81215,-69.661],[-162,1.44965,-9.661],[-162,-4.01285,-20.161],[-162,-0.21285,-65.911],[-162,5.01215,86.839],[-162,4.29965,77.839],[-162,-4.25035,-64.411],[-162,-8.76285,-60.911],[-162,-4.982642,75.94317],[-162,-6.86285,73.589],[-162,-19.68785,-45.661],[-162,-9.23785,-77.161],[-162,-26.57535,-8.911],[-162,-17.55035,103.089],[-162,-33.70035,-34.161],[-162,-32.03785,48.089],[-162,-35.92124,-37.55917],[-162,-34.65035,18.339],[-162,-34.41285,-52.661],[-162,-37.02535,-29.661],[-162,-28.46802,-70.79218],[-162,-37.10452,-46.74434],[-162,-28.23785,-77.911],[-162,-27.05035,-86.411],[-162,-30.13785,-80.661],[-162,-42.14479,-20.27211],[-162,-40.11285,-62.161],[-162,-27.28785,-103.661],[-162,-43.67535,-56.911],[-162,-39.40035,-75.411],[-162,-48.66285,43.589],[-162,-48.32639,22.56817],[-162,-48.57065,-20.73027],[-162,-51.51285,21.089],[-162,-41.9073,101.7279],[-162,-55.31285,-35.911],[-162,-55.77465,29.94317],[-162,-51.98785,-70.411],[-162,-50.80035,-79.161],[-162,-59.35035,-30.661],[-162,-62.51702,-57.24434],[-162,-61.8441,-67.661],[-162,-57.92535,83.464],[-162,-55.55035,-104.411],[-162,-64.57535,-61.661],[-162,-63.15035,-6.661],[-162,-73.60035,-48.911],[-162,-71.70035,-8.661],[-162,-75.02535,-51.411],[-162,-73.95621,-76.78612],[-162,-79.53785,-42.161],[-162,-80.72535,59.839],[-162,-87.13785,-25.911],[-162,-85.95035,46.589],[-162,73.88715,-52.161],[-162,60.11215,-67.161],[-162,57.73715,-54.161],[-162,57.97465,11.839],[-162,61.29965,69.089],[-162,62.96215,-6.661],[-162,47.99965,18.839],[-162,46.81215,17.089],[-162,47.76215,-72.911],[-162,43.24965,16.589],[-162,37.54965,23.339],[-162,42.53715,3.589],[-162,42.53715,68.339],[-162,28.99965,35.089],[-162,33.27465,9.339],[-162,33.55613,-5.78137],[-162,30.78237,-2.284457],[-162,25.0809,10.089],[-162,20.92465,-53.661],[-162,19.97465,27.089],[-162,24.95625,-80.55695],[-162,20.21215,56.589],[-162,16.17465,-53.161],[-162,22.82465,66.589],[-162,21.63715,-80.161],[-162,14.27465,12.839],[-162,16.88715,-74.911],[-162,12.13715,5.839],[-162,14.03715,-71.911],[-162,10.94965,13.589],[-162,-5.67535,-37.411],[-162,-4.01285,-24.661],[-162,8.81215,-74.161],[-162,-0.747225,-16.536],[-162,-9.95035,-43.661],[-162,-0.68785,24.089],[-162,-22.43779,43.39224],[-162,-21.96268,48.10189],[-162,-13.51285,-73.161],[-162,-28.23785,-24.911],[-162,-26.33785,38.339],[-162,-17.55035,-72.411],[-162,-30.82051,-21.55352],[-162,-30.46771,-18.18878],[-162,-30.37535,25.089],[-162,-17.07535,-89.661],[-162,-34.17535,22.339],[-162,-20.87535,-83.161],[-162,-34.17535,12.839],[-162,-30.85035,61.839],[-162,-30.37535,-63.911],[-162,-36.78785,-40.411],[-162,-30.9647,72.70937],[-162,-38.21285,24.339],[-162,-38.53514,63.88658],[-162,-37.73785,79.839],[-162,-45.81285,-24.161],[-162,-35.60035,106.339],[-162,-38.3316,-95.661],[-162,-50.94567,44.40864],[-162,-45.33785,-74.161],[-162,-51.75035,26.589],[-162,-48.90035,-69.07767],[-162,-50.9191,-64.161],[-162,-52.21215,-62.06378],[-162,-48.87836,-77.55452],[-162,-54.70591,51.68622],[-162,-55.07535,58.589],[-162,-56.73785,-40.911],[-162,-47.64248,92.18623],[-162,-55.78785,63.589],[-162,-59.58785,-47.911],[-162,-50.56285,-103.661],[-162,-60.65291,62.45546],[-162,-61.96285,-32.411],[-162,-63.15035,-26.911],[-162,-65.05035,-32.411],[-162,-56.50035,92.339],[-162,-66.47535,48.089],[-162,-67.18785,30.839],[-162,-68.85035,61.339],[-162,-73.36285,12.089],[-162,-68.37535,-76.911],[-162,-77.63785,-17.911],[-162,-76.92535,-49.411],[-162,-73.95316,-75.28706],[-162,-79.06285,-32.161],[-162,-77.40035,72.339],[-162,-82.5022,-63.04063],[-162,-84.28785,-49.411],[-162,-86.56389,-49.2235],[-162,-85.47535,57.089],[-162,-91.88785,-38.911],[-162,-90.22535,54.339],[-162,72.22465,-41.161],[-162,71.51215,-38.161],[-162,68.42465,-60.411],[-162,65.09965,-60.161],[-162,65.81215,65.089],[-162,58.21215,36.339],[-162,71.03715,-13.911],[-162,64.38715,66.339],[-162,68.89965,-13.661],[-162,53.46215,-54.161],[-162,59.39965,-14.661],[-162,47.02986,-64.30683],[-162,53.69965,-19.661],[-162,42.45798,-59.49434],[-162,37.31215,-66.911],[-162,27.09965,-39.661],[-162,30.18715,-61.661],[-162,25.43715,62.589],[-162,23.06215,-72.161],[-162,14.51215,30.339],[-162,12.84965,-15.661],[-162,9.109025,-24.7235],[-162,9.76215,-6.411],[-162,7.38715,6.339],[-162,-6.38785,-29.661],[-162,-0.68785,-57.661],[-162,-0.21285,-12.161],[-162,-8.28785,-49.161],[-162,-7.33785,36.339],[-162,-11.37535,-44.911],[-162,-10.18785,-58.411],[-162,-5.67535,-73.911],[-162,-22.77535,-17.161],[-162,-23.72535,-44.911],[-162,-21.58785,-68.411],[-162,-30.13785,17.089],[-162,-29.05591,50.464],[-162,-31.56285,-54.161],[-162,-33.5816,25.714],[-162,-35.24817,-31.03206],[-162,-33.36059,62.85636],[-162,-38.77283,42.17844],[-162,-40.82535,29.839],[-162,-32.45329,-84.09856],[-162,-42.42115,-61.10004],[-162,-43.20035,-4.911],[-162,-45.73368,-23.24433],[-162,-47.47535,36.339],[-162,-48.08152,-39.52267],[-162,-36.19394,-96.28583],[-162,-51.47327,-56.61934],[-162,-54.36285,41.089],[-162,-50.02041,77.42876],[-162,-55.78785,-51.911],[-162,-50.56285,-78.661],[-162,-54.60035,-64.411],[-162,-47.02014,97.41153],[-162,-51.75035,-94.411],[-162,-53.65035,-92.411],[-162,-60.65291,62.45546],[-162,-51.98785,-104.661],[-162,-62.91285,-53.911],[-162,-63.62535,26.339],[-162,-60.77535,69.339],[-162,-66.00035,-68.411],[-162,-72.17535,-47.911],[-162,-72.30143,12.71246],[-162,-78.11285,-17.911],[-162,-73.54097,-72.5985],[-162,-79.30035,34.089],[-162,-70.75035,-91.411],[-162,-80.48785,17.464],[-162,-79.53785,-77.161],[-162,-86.18785,-42.911],[-162,-88.08785,-56.661],[-161,71.98715,-46.161],[-161,75.31215,-19.411],[-161,74.12465,-21.411],[-161,74.83715,-18.411],[-161,72.22465,-14.911],[-161,62.72465,-61.911],[-161,60.34965,6.089],[-161,56.78715,-52.911],[-161,67.1184,-12.411],[-161,54.88715,12.589],[-161,48.5934,20.839],[-161,50.37465,12.839],[-161,62.96215,-6.661],[-161,44.67465,24.089],[-161,45.14965,-62.911],[-161,56.54965,-6.161],[-161,45.62465,-27.411],[-161,43.93576,1.727889],[-161,37.31215,1.339],[-161,33.27465,64.839],[-161,31.84965,-11.661],[-161,30.66215,-8.411],[-161,27.09965,14.964],[-161,30.89965,78.089],[-161,14.27465,-39.661],[-161,25.91215,77.089],[-161,14.51215,-34.411],[-161,13.32465,65.464],[-161,16.09402,-76.54218],[-161,9.28715,-10.661],[-161,3.82465,-25.411],[-161,5.96215,-15.411],[-161,13.45301,-76.28823],[-161,13.32465,-79.411],[-161,11.22673,-73.286],[-161,-0.45035,-22.161],[-161,9.52465,71.339],[-161,-4.25035,44.714],[-161,-0.68785,-57.661],[-161,-2.746183,54.72789],[-161,-5.43785,45.589],[-161,2.082983,-65.99433],[-161,3.80638,67.964],[-161,-3.6566,26.6515],[-161,-4.72535,61.589],[-161,-2.58785,-66.661],[-161,-2.11285,81.839],[-161,-21.82535,-29.411],[-161,-17.31285,54.589],[-161,-20.63785,47.839],[-161,-13.98785,-73.411],[-161,-25.62535,44.089],[-161,-11.52379,-90.411],[-161,-21.35035,-74.161],[-161,-34.09618,28.00567],[-161,-25.38785,88.089],[-161,-36.66935,27.71405],[-161,-34.41285,80.839],[-161,-43.43785,-28.161],[-161,-44.03597,-47.26591],[-161,-35.60035,-84.911],[-161,-51.42731,-39.98714],[-161,-41.53785,102.339],[-161,-49.85035,-63.911],[-161,-51.59202,-56.49434],[-161,-52.22535,-58.661],[-161,-50.4441,68.339],[-161,-42.72535,-100.161],[-161,-43.35868,105.2557],[-161,-50.56285,-78.411],[-161,-45.33785,103.589],[-161,-53.65035,-69.661],[-161,-54.77628,-73.59618],[-161,-59.35035,28.839],[-161,-53.88785,80.839],[-161,-60.14202,-28.49433],[-161,-53.41285,86.589],[-161,-52.70035,102.089],[-161,-66.00035,-35.411],[-161,-56.02535,93.589],[-161,-64.57535,-61.661],[-161,-65.84202,-30.24433],[-161,-61.40868,-100.6402],[-161,-66.71285,-12.411],[-161,-71.46285,-25.661],[-161,-74.23368,32.00566],[-161,-71.00764,-73.32072],[-161,-72.41285,65.089],[-161,-66.23785,92.839],[-161,-81.67535,-20.411],[-161,-74.07535,-80.661],[-161,-70.06424,92.43623],[-161,-80.25035,-58.161],[-161,75.31215,50.339],[-161,75.78715,-32.911],[-161,73.88715,52.839],[-161,72.46215,-52.911],[-161,61.77465,-42.661],[-161,68.5434,-17.9735],[-161,55.59965,-60.661],[-161,59.39965,4.839],[-161,53.46215,44.339],[-161,67.1184,-12.411],[-161,56.07465,5.339],[-161,49.42465,12.839],[-161,42.77465,17.75567],[-161,50.37465,-6.161],[-161,42.06215,6.589],[-161,36.9603,-4.28137],[-161,36.59965,-9.411],[-161,31.37465,49.589],[-161,34.85798,-77.74433],[-161,30.18715,-61.661],[-161,28.04965,-55.161],[-161,29.54062,-80.10081],[-161,26.86215,-4.661],[-161,18.54965,32.589],[-161,16.64965,-50.411],[-161,23.06215,78.839],[-161,10.94965,-21.161],[-161,13.79965,18.589],[-161,18.78715,-76.911],[-161,8.81215,-20.661],[-161,2.87465,-20.661],[-161,1.92465,60.339],[-161,-4.25035,44.714],[-161,-4.72535,35.339],[-161,0.3413167,-63.02211],[-161,-1.16285,23.589],[-161,-2.58785,-61.52211],[-161,-16.36285,-36.661],[-161,5.48715,-85.661],[-161,4.695483,-90.57767],[-161,-8.05035,64.339],[-161,-8.52535,-64.911],[-161,-19.92535,-45.661],[-161,-17.55035,-54.161],[-161,-9.95035,-71.036],[-161,-9.47535,79.589],[-161,-11.61285,-70.161],[-161,-22.77535,23.339],[-161,-27.52535,-30.911],[-161,-12.56285,86.339],[-161,-17.07535,88.089],[-161,-28.71285,-5.411],[-161,-14.30452,-85.07767],[-161,-31.56285,-18.161],[-161,-32.72241,-42.14629],[-161,-33.22535,45.089],[-161,-33.33128,49.18663],[-161,-34.01677,-51.05272],[-161,-35.92801,-10.48276],[-161,-38.21285,-35.411],[-161,-37.97535,61.589],[-161,-42.25035,45.089],[-161,-27.68368,-95.32767],[-161,-37.26285,-76.661],[-161,-37.50035,81.839],[-161,-35.83785,-88.911],[-161,-49.53368,-33.24434],[-161,-52.14618,-26.99433],[-161,-49.37535,-9.411],[-161,-56.97535,34.339],[-161,-59.54387,-40.15637],[-161,-60.53785,26.339],[-161,-62.43785,36.589],[-161,-62.67535,28.089],[-161,-54.60035,88.589],[-161,-53.41285,-98.911],[-161,-63.15035,66.839],[-161,-65.18889,-59.43184],[-161,-68.45451,-45.24434],[-161,-61.25035,-88.411],[-161,-64.20444,-87.03909],[-161,-62.91285,87.589],[-161,-67.66285,75.589],[-161,-66.71285,-90.661],[-161,-80.96285,26.339],[-161,-77.63785,61.339],[-161,-79.30035,-65.161],[-161,-82.38785,49.339],[-161,-84.76285,-42.411],[-161,-86.42535,-42.661],[-161,72.46215,36.839],[-161,68.89965,-57.411],[-161,66.4059,18.589],[-161,68.42465,-43.911],[-161,63.19965,28.339],[-161,61.53715,36.089],[-161,60.11215,-62.411],[-161,68.7809,-19.661],[-161,53.93715,-51.161],[-161,59.63715,-27.661],[-161,62.24965,-4.411],[-161,62.72465,-6.411],[-161,49.42465,-72.161],[-161,48.71215,12.589],[-161,48.94965,-73.661],[-161,45.38715,-50.411],[-161,44.5559,-76.661],[-161,40.63715,-59.911],[-161,50.37465,-6.161],[-161,37.07465,-30.161],[-161,36.59965,-55.911],[-161,43.96215,-2.161],[-161,39.68715,2.339],[-161,36.36215,-0.5221111],[-161,31.61215,-73.411],[-161,24.48715,-58.661],[-161,27.81215,60.589],[-161,21.71632,61.25566],[-161,14.51215,25.589],[-161,15.93715,7.214],[-161,17.88552,-77.36572],[-161,6.91215,32.339],[-161,16.2021,-80.52776],[-161,14.03116,-71.82471],[-161,15.8008,-77.97501],[-161,5.96215,26.839],[-161,8.81215,-69.661],[-161,11.18911,73.46322],[-161,8.223151,80.96909],[-161,-7.57535,-54.911],[-161,4.29965,77.839],[-161,1.3309,82.464],[-161,-5.20035,-65.661],[-161,-20.40035,-35.161],[-161,-0.92535,-81.411],[-161,-4.729754,-73.786],[-161,-6.62535,-79.411],[-161,-3.30035,-95.411],[-161,-29.66285,-37.161],[-161,-17.78785,-73.411],[-161,-17.55035,90.339],[-161,-25.39371,-62.07458],[-161,-30.37535,45.089],[-161,-28.12802,-59.65084],[-161,-23.92767,78.96863],[-161,-25.38785,82.839],[-161,-26.65452,77.964],[-161,-32.75035,59.839],[-161,-37.26285,-30.161],[-161,-26.81285,89.839],[-161,-37.38306,-8.451123],[-161,-40.82535,-37.411],[-161,-34.41285,77.339],[-161,-41.77535,-44.411],[-161,-43.91285,-47.161],[-161,-33.93785,-92.911],[-161,-48.66285,-49.911],[-161,-47.71285,64.089],[-161,-48.66285,-20.661],[-161,-42.25035,97.339],[-161,-53.17535,46.339],[-161,-48.0691,-75.161],[-161,-51.75035,19.589],[-161,-58.16285,29.839],[-161,-53.41285,-8.911],[-161,-58.76247,-50.01541],[-161,-56.26285,15.589],[-161,-59.42952,-58.24434],[-161,-62.67535,-44.161],[-161,-63.07558,-56.89479],[-161,-63.54618,55.00566],[-161,-64.10035,-32.661],[-161,-64.57535,-44.661],[-161,-66.47535,27.839],[-161,-64.10035,12.089],[-161,-67.18785,-33.161],[-161,-67.66285,54.589],[-161,-63.15035,-6.661],[-161,-70.75035,13.589],[-161,-68.4941,63.589],[-161,-70.03785,8.839],[-161,-71.22535,-71.161],[-161,-71.70035,-8.161],[-161,-71.62558,-73.8948],[-161,-72.65035,-71.661],[-161,-82.86285,-55.161],[-161,-89.51285,-37.661],[-161,-91.41285,46.339],[-161,75.54965,36.839],[-161,74.59965,34.339],[-161,77.44965,-23.911],[-161,71.74965,-51.161],[-161,67.47465,6.589],[-161,62.24965,-56.661],[-161,70.87881,-14.57767],[-161,68.0684,-16.786],[-161,58.5684,6.839],[-161,51.08715,38.089],[-161,52.03715,-69.411],[-161,50.37465,-44.661],[-161,51.00798,-72.24433],[-161,47.76215,18.839],[-161,47.99965,15.339],[-161,48.94965,-73.661],[-161,47.97326,7.436222],[-161,40.63715,-61.911],[-161,33.51215,-52.161],[-161,35.41215,61.089],[-161,33.53854,58.89455],[-161,33.55613,-5.78137],[-161,30.87326,1.936222],[-161,26.38715,49.839],[-161,22.82465,-29.911],[-161,22.23106,36.71417],[-161,23.06215,2.589],[-161,19.97465,-59.411],[-161,17.83715,38.089],[-161,21.39965,-65.411],[-161,15.46215,41.589],[-161,16.88715,-74.911],[-161,8.57465,53.839],[-161,6.19965,39.839],[-161,10.94965,13.589],[-161,-4.96285,-31.411],[-161,10.23715,-72.411],[-161,4.53715,18.339],[-161,-0.747225,-16.536],[-161,4.756719,68.464],[-161,5.72465,71.089],[-161,7.62465,82.339],[-161,-13.51285,-45.911],[-161,0.26215,77.839],[-161,-21.35035,-31.161],[-161,-12.56285,-74.661],[-161,-25.86285,43.839],[-161,-16.83785,-70.161],[-161,-27.40218,33.45934],[-161,-29.66285,-37.161],[-161,-16.36285,86.339],[-161,-25.15035,-58.411],[-161,-18.02535,-73.411],[-161,-30.261,24.96863],[-161,-15.88785,-85.161],[-161,-32.63209,-6.813263],[-161,-34.05675,32.46416],[-161,-38.21285,24.339],[-161,-23.25035,-94.661],[-161,-32.77234,-72.56377],[-161,-40.33862,29.44162],[-161,-44.13129,-30.67412],[-161,-45.57535,-53.661],[-161,-47.55452,35.42233],[-161,-34.65035,-94.411],[-161,-48.66285,43.589],[-161,-48.18785,-26.411],[-161,-48.32639,22.56817],[-161,-51.77124,-56.32188],[-161,-50.56285,17.089],[-161,-48.87836,-77.55452],[-161,-55.37882,-49.56378],[-161,-55.78785,-40.911],[-161,-55.55035,-58.161],[-161,-59.35035,30.089],[-161,-58.84896,-71.04989],[-161,-57.0897,75.70937],[-161,-59.7066,-20.161],[-161,-63.62535,44.089],[-161,-63.86285,-40.661],[-161,-62.91285,58.339],[-161,-65.1691,-55.161],[-161,-58.79618,82.95011],[-161,-65.28785,-26.911],[-161,-66.23785,10.839],[-161,-70.27535,-41.911],[-161,-70.59202,50.42233],[-161,-66.71285,-12.411],[-161,-75.26285,50.589],[-161,-64.57535,98.089],[-161,-70.75035,82.464],[-161,-77.2684,-68.04989],[-161,-81.43785,42.339],[-161,-79.77535,-63.411],[-161,-82.86285,44.089],[-161,-87.37535,-33.661],[-161,76.49965,48.589],[-161,77.3309,-23.911],[-161,68.42465,49.589],[-161,64.14965,30.089],[-161,72.22465,-17.411],[-161,63.7934,-35.286],[-161,65.81215,-23.161],[-161,55.83715,10.339],[-161,62.48715,-19.161],[-161,57.26215,-13.161],[-161,51.08715,-11.661],[-161,40.16215,22.589],[-161,45.38715,5.339],[-161,41.11215,-79.411],[-161,35.64965,-56.161],[-161,34.69965,58.089],[-161,34.67986,67.94317],[-161,25.3184,-61.411],[-161,26.61872,-78.80699],[-161,22.13854,-62.81378],[-161,10.23715,-36.911],[-161,1.21215,-31.161],[-161,3.34965,-24.911],[-161,-4.01285,-32.661],[-161,4.53715,-61.161],[-161,-6.15035,-32.161],[-161,7.976502,69.20937],[-161,4.06215,7.839],[-161,-8.05035,-45.411],[-161,-6.15035,55.839],[-161,-16.83785,-25.161],[-161,-17.9066,-41.411],[-161,-13.43368,62.25566],[-161,-7.10035,-73.661],[-161,-14.22535,70.089],[-161,-9.47535,-77.161],[-161,-27.05035,-18.161],[-161,-30.37535,-30.161],[-161,-31.87952,-48.24434],[-161,-16.36285,-86.661],[-161,-33.46285,-45.411],[-161,-28.71285,80.339],[-161,-24.54341,-82.04989],[-161,-27.76285,84.339],[-161,-38.0452,-44.32276],[-161,-35.85764,78.41539],[-161,-42.8397,21.71863],[-161,-44.06238,-46.93723],[-161,-42.38229,-14.02211],[-161,-46.40795,-36.28449],[-161,-47.47535,43.589],[-161,-48.76628,-37.54749],[-161,-39.98237,94.70242],[-161,-51.40517,-39.76971],[-161,-47.71725,-69.3323],[-161,-51.75035,-55.911],[-161,-49.0235,-5.364704],[-161,-53.88785,-33.786],[-161,-51.98785,-80.411],[-161,-54.52118,-12.99433],[-161,-61.48785,-45.411],[-161,-64.81285,-56.161],[-161,-64.81285,-30.911],[-161,-66.47535,28.589],[-161,-65.76285,-59.411],[-161,-63.30868,-16.07767],[-161,-67.90035,70.589],[-161,-76.45035,-44.911],[-161,-74.15452,-74.74433],[-161,-74.6691,73.839],[-161,-83.33785,-23.911],[-161,-86.42535,-18.161],[-161,-82.15035,49.589],[-161,-82.86285,-60.161],[-161,-86.90035,-25.911],[-161,-85.23785,-64.661],[-161,-85.95035,54.214],[-161,-88.32535,28.089],[-161,-87.13785,49.089],[-161,-88.56285,-57.411],[-161,75.07465,-30.661],[-161,74.36215,-20.411],[-161,71.51215,-26.911],[-161,60.58715,-51.161],[-161,70.1927,-11.27211],[-161,56.78715,-67.536],[-161,58.0934,-27.786],[-161,62.48715,-19.161],[-161,48.71215,-62.411],[-161,62.48715,-6.661],[-161,47.1684,-71.161],[-161,57.26215,-13.161],[-161,44.91215,-62.911],[-161,42.29965,-48.661],[-161,40.63715,-58.161],[-161,41.83214,72.96108],[-161,32.6809,-61.411],[-161,31.7309,-57.661],[-161,34.22465,-70.661],[-161,35.41215,-4.161],[-161,34.19826,1.936222],[-161,34.67986,67.94317],[-161,32.39038,-76.85123],[-161,31.37465,59.589],[-161,31.37465,-77.661],[-161,31.37043,-81.06381],[-161,30.42465,63.589],[-161,27.81215,-2.411],[-161,29.31412,72.17696],[-161,24.01215,12.339],[-161,23.4184,61.089],[-161,21.39965,-66.161],[-161,15.69965,-15.911],[-161,17.99548,-68.74433],[-161,18.94548,-76.99433],[-161,14.51215,63.589],[-161,5.01215,-24.911],[-161,9.04965,-73.161],[-161,-4.01285,44.839],[-161,0.8419725,59.68288],[-161,-8.28785,-43.161],[-161,-4.48785,-22.411],[-161,2.267705,76.97789],[-161,-8.76285,-61.161],[-161,-4.96285,75.589],[-161,-22.30035,-24.661],[-161,-1.954517,-82.32767],[-161,-12.79937,-77.03651],[-161,-32.88034,-29.52417],[-161,-13.11702,-94.32767],[-161,-20.87535,-83.161],[-161,-25.70452,85.464],[-161,-24.43785,94.839],[-161,-34.41285,-52.661],[-161,-38.45035,-9.161],[-161,-24.91285,-92.911],[-161,-36.31285,-73.161],[-161,-41.06285,3.339],[-161,-42.80452,-61.24434],[-161,-32.86872,-92.78612],[-161,-44.22952,-63.99434],[-161,-48.55729,43.47789],[-161,-49.21465,-43.57927],[-161,-49.38073,-61.83487],[-161,-49.37535,-16.411],[-161,-51.61938,-55.54166],[-161,-49.61285,67.589],[-161,-54.12535,37.589],[-161,-43.43785,98.339],[-161,-40.82535,-106.661],[-161,-54.91702,-46.49434],[-161,-55.78785,-51.661],[-161,-58.8913,38.47731],[-161,-58.76247,-50.01541],[-161,-64.57535,49.089],[-161,-62.20035,-20.411],[-161,-64.33785,-28.911],[-161,-67.42535,-57.411],[-161,-71.57753,-51.78789],[-161,-73.60035,-48.911],[-161,-74.31285,-49.661],[-161,-75.50035,43.839],[-161,-80.48785,17.464],[-161,-81.67535,-20.411],[-161,-80.48785,51.339],[-161,-74.19361,-88.03617],[-161,-81.20035,-65.411],[-161,-87.05869,34.50566],[-161,-85.50394,62.24409],[-161,-88.80035,-53.661],[-161,77.92085,-28.789],[-161,73.88335,27.211],[-161,68.42085,-42.789],[-161,65.33335,63.336],[-161,63.67085,44.461],[-161,59.15835,51.711],[-161,50.13335,-51.289],[-161,52.50835,8.211],[-161,44.19585,78.711],[-161,41.87033,-76.23692],[-161,38.25835,16.211],[-161,29.47085,10.711],[-161,26.85835,60.961],[-161,23.77085,-49.039],[-161,24.48335,76.836],[-161,25.95783,-72.98692],[-161,21.39585,76.211],[-161,20.82189,73.19017],[-161,15.69585,-44.289],[-161,13.32085,-43.789],[-161,13.08335,62.711],[-161,13.95418,16.29433],[-161,12.13335,7.461],[-161,7.62085,-60.289],[-161,-0.45415,32.711],[-161,-2.11665,38.961],[-161,-0.92915,60.961],[-161,0.25835,95.711],[-161,-4.01665,33.961],[-161,-5.44165,20.211],[-161,-2.706002,-56.90937],[-161,-12.32915,-27.039],[-161,-14.46665,-10.539],[-161,-18.74165,16.711],[-161,-9.95415,-83.789],[-161,-17.07915,36.961],[-161,-15.97082,-66.87233],[-161,-21.35415,86.711],[-161,-29.19165,-21.039],[-161,-31.03008,-27.97419],[-161,-24.20415,-83.039],[-161,-31.6854,-45.539],[-161,-34.41665,35.961],[-161,-28.95415,-73.789],[-161,-31.09165,-62.539],[-161,-37.97915,-17.789],[-161,-38.84998,31.37767],[-161,-38.38818,-36.71955],[-161,-40.82915,-28.539],[-161,-42.17498,33.37767],[-161,-44.15415,2.461],[-161,-40.82915,-48.289],[-161,-44.62915,24.461],[-161,-41.30415,-56.789],[-161,-38.1111,101.7631],[-161,-46.29165,26.461],[-161,-42.49165,-81.539],[-161,-50.03013,-29.78751],[-161,-47.00415,-71.539],[-161,-54.36665,42.711],[-161,-50.56665,90.961],[-161,-57.62975,-34.47838],[-161,-58.16665,-53.539],[-161,-59.82915,-38.289],[-161,-60.52845,-40.02511],[-161,-61.01665,-28.539],[-161,-59.59165,72.711],[-161,-66.65735,15.52377],[-161,-60.06665,103.711],[-161,-68.7206,39.44545],[-161,-69.32915,-82.289],[-161,-71.80971,-39.65011],[-161,-72.17915,-34.039],[-161,-69.56665,90.961],[-161,-75.26665,-62.789],[-161,-75.26665,-9.289],[-161,-76.92915,-46.039],[-161,-84.52915,46.711],[-161,-88.56665,49.711],[-161,-90.07082,-67.12233],[-161,-88.80415,66.961],[-161,-91.89165,54.461],[-161,-92.86804,-33.69178],[-161,-96.40415,-44.039],[-161,78.63335,35.461],[-161,77.92085,-38.289],[-161,74.59585,34.211],[-161,74.12085,37.461],[-161,73.40835,-41.289],[-161,73.56668,32.54433],[-161,71.01356,-58.93483],[-161,69.84585,19.461],[-161,65.33335,-38.039],[-161,59.63335,-57.789],[-161,58.44585,-21.039],[-161,57.25835,28.211],[-161,54.40835,-14.539],[-161,50.7271,-7.039],[-161,47.99585,-68.539],[-161,42.29585,-46.539],[-161,41.10835,-8.039],[-161,41.58335,-6.039],[-161,39.8021,-60.789],[-161,33.27085,18.211],[-161,27.80835,-40.039],[-161,29.23335,-82.289],[-161,22.10835,35.211],[-161,21.7565,57.69132],[-161,27.33335,-80.289],[-161,20.20835,62.461],[-161,15.45835,-13.289],[-161,16.88335,83.211],[-161,15.69585,66.836],[-161,13.08335,-42.539],[-161,10.47085,34.711],[-161,16.40835,-79.039],[-161,9.99585,16.711],[-161,7.62085,44.461],[-161,5.00835,-26.039],[-161,3.58335,-34.039],[-161,3.82085,93.211],[-161,-0.92915,-35.039],[-161,-0.21665,38.961],[-161,3.504183,-68.12233],[-161,-1.40415,22.711],[-161,0.02085,-52.789],[-161,-2.769773,-38.7265],[-161,3.10835,-72.289],[-161,-3.06665,22.961],[-161,1.92085,-96.039],[-161,0.9422575,-96.69756],[-161,-0.69165,96.961],[-161,-1.87915,-55.539],[-161,-9.24165,-25.039],[-161,-0.92915,-77.789],[-161,-3.699983,95.37767],[-161,-10.42915,-47.039],[-161,-7.81665,99.961],[-161,-16.84165,-5.039],[-161,-14.22915,40.711],[-161,-18.41169,8.97311],[-161,-9.47915,-76.289],[-161,-17.67274,29.08583],[-161,-17.55415,32.211],[-161,-14.46665,-58.289],[-161,-17.66874,-41.6658],[-161,-15.49582,-64.87233],[-161,-27.76665,-11.289],[-161,-25.86665,-33.539],[-161,-23.01665,61.961],[-161,-27.29165,24.211],[-161,-23.01665,-71.289],[-161,-24.99777,-61.17995],[-161,-19.5729,-106.539],[-161,-29.42915,-40.539],[-161,-34.86526,-24.51122],[-161,-35.23471,-27.40011],[-161,-31.56665,59.961],[-161,-31.80415,79.961],[-161,-35.60415,52.961],[-161,-40.82915,36.461],[-161,-40.22367,56.0752],[-161,-38.21665,97.211],[-161,-35.12915,-108.539],[-161,-45.81665,-53.289],[-161,-47.95415,-52.289],[-161,-45.02498,90.37767],[-161,-43.67915,106.711],[-161,-46.37082,99.12767],[-161,-53.89165,-45.789],[-161,-53.65415,-76.289],[-161,-58.74623,-23.92686],[-161,-59.35415,-79.289],[-161,-64.57915,31.961],[-161,-61.01665,83.211],[-161,-71.22915,28.961],[-161,-71.46665,31.461],[-161,-72.07652,37.26],[-161,-72.89165,-89.414],[-161,-78.35415,46.211],[-161,-78.62024,31.55591],[-161,-74.31665,80.961],[-161,-77.40415,-16.789],[-161,-79.30415,-74.289],[-161,-85.60539,-22.40748],[-161,-93.07915,-60.039],[-161,-93.31665,31.711],[-161,-92.60415,62.211],[-160,71.74585,-50.789],[-160,71.50835,55.211],[-160,70.08335,20.961],[-160,63.67085,-40.289],[-160,62.72085,-45.039],[-160,61.53335,67.586],[-160,61.29585,-61.289],[-160,59.87085,36.711],[-160,57.25835,66.586],[-160,52.50835,35.711],[-160,52.27085,-8.789],[-160,48.94585,15.211],[-160,43.72085,-51.289],[-160,46.57085,-73.289],[-160,43.72085,-7.789],[-160,42.29585,79.711],[-160,40.39585,-63.539],[-160,25.43335,41.461],[-160,22.82085,-21.289],[-160,15.69585,-18.789],[-160,15.53752,56.87767],[-160,11.42085,14.211],[-160,14.98335,-76.539],[-160,6.90835,-18.039],[-160,8.33335,62.211],[-160,0.97085,-21.039],[-160,0.73335,18.461],[-160,-0.45415,-37.039],[-160,-3.647206,-22.17789],[-160,-5.20415,-22.289],[-160,-3.330539,25.86378],[-160,1.68335,-68.789],[-160,-1.87915,64.211],[-160,-0.9555389,-58.67789],[-160,0.25835,-66.289],[-160,-9.24165,-24.789],[-160,-5.91665,50.961],[-160,-5.318502,-59.65937],[-160,-5.20415,-60.789],[-160,-12.09165,-13.039],[-160,-8.29165,57.211],[-160,-13.87143,-16.91554],[-160,-7.81665,80.711],[-160,-15.17915,6.211],[-160,-5.520817,-101.2057],[-160,-9.47915,91.461],[-160,-15.89165,-21.539],[-160,-17.07915,13.961],[-160,-13.75415,57.711],[-160,-18.50415,-63.289],[-160,-18.26665,91.461],[-160,-25.71418,25.76038],[-160,-16.26769,-107.0598],[-160,-20.40415,98.961],[-160,-19.69165,-98.039],[-160,-27.05415,74.711],[-160,-23.72915,-86.539],[-160,-26.10415,88.961],[-160,-28.24165,80.461],[-160,-33.70415,-29.039],[-160,-32.04165,49.711],[-160,-31.40392,-55.17326],[-160,-37.1347,-9.400111],[-160,-31.80415,64.961],[-160,-39.87915,20.711],[-160,-40.74481,-28.05478],[-160,-42.96665,47.711],[-160,-35.36665,-107.289],[-160,-38.92915,106.961],[-160,-49.06657,-21.54381],[-160,-45.81665,-81.789],[-160,-50.09165,-65.789],[-160,-55.31665,-12.039],[-160,-55.78432,-8.281284],[-160,-49.85415,-82.289],[-160,-56.18736,-49.28887],[-160,-61.25415,52.711],[-160,-58.87915,78.961],[-160,-56.97915,-95.539],[-160,-64.57915,3.961],[-160,-63.51186,-24.91245],[-160,-66.95415,-57.789],[-160,-64.81665,-82.789],[-160,-70.10222,-41.68275],[-160,-66.71665,-101.289],[-160,-72.41665,-51.539],[-160,-73.36665,-73.789],[-160,-80.96665,-77.539],[-160,-82.52151,29.85242],[-160,-84.29165,37.711],[-160,-81.67915,77.961],[-160,-86.19165,-71.039],[-160,-86.90415,38.961],[-160,-87.85415,-75.039],[-160,-87.05222,72.02389],[-160,-89.27915,-31.789],[-160,-90.46665,54.711],[-160,-93.19741,41.83651],[-160,-93.55415,25.461],[-160,-94.97915,39.961],[-160,77.92085,43.711],[-160,64.38335,-26.039],[-160,62.72085,-67.289],[-160,60.82085,-42.289],[-160,62.00835,-11.289],[-160,58.44585,-44.664],[-160,61.05835,11.211],[-160,52.50835,23.961],[-160,48.94585,17.961],[-160,47.75835,-6.039],[-160,39.92085,25.961],[-160,33.74585,-9.789],[-160,31.45002,80.37767],[-160,29.94585,-7.039],[-160,26.38335,-13.039],[-160,29.70835,-72.289],[-160,25.67085,4.461],[-160,22.58335,65.711],[-160,21.63335,46.461],[-160,22.10835,-13.039],[-160,23.77085,10.711],[-160,18.54585,-59.039],[-160,20.20835,-66.289],[-160,19.73335,-71.789],[-160,13.55835,82.461],[-160,9.99585,-17.789],[-160,12.60835,-73.414],[-160,5.00835,85.211],[-160,0.02085,-22.289],[-160,1.20835,53.961],[-160,5.24585,-69.539],[-160,-0.45415,32.711],[-160,-2.11665,-30.539],[-160,-2.59165,67.711],[-160,-11.61665,-17.289],[-160,-4.25415,-67.789],[-160,-13.99165,-5.789],[-160,-12.59322,-34.6341],[-160,-17.79165,-26.789],[-160,-14.07082,-89.95567],[-160,-16.12915,-75.789],[-160,-18.26665,-98.539],[-160,-21.17529,-94.72727],[-160,-29.77291,-37.66941],[-160,-30.37915,31.711],[-160,-32.04165,-53.539],[-160,-24.67915,-105.789],[-160,-46.29165,8.961],[-160,-47.00415,-45.789],[-160,-48.19165,56.711],[-160,-51.75415,23.961],[-160,-53.32429,7.391556],[-160,-50.80415,-60.539],[-160,-51.27915,-75.289],[-160,-48.66665,102.211],[-160,-60.54165,34.211],[-160,-55.79165,-85.539],[-160,-62.67585,31.78045],[-160,-61.96665,-31.789],[-160,-64.57915,31.961],[-160,-64.10415,-9.789],[-160,-66.71665,18.711],[-160,-60.06665,-94.164],[-160,-65.29165,-53.289],[-160,-70.27915,16.461],[-160,-70.04165,-51.039],[-160,-72.75986,-20.92772],[-160,-72.73772,62.01192],[-160,-76.0041,-45.45022],[-160,-76.69165,56.211],[-160,-78.35415,64.961],[-160,-80.25415,-65.289],[-160,-76.8104,89.711],[-160,-81.91665,-62.539],[-160,-82.86665,-85.039],[-160,-81.20415,84.961],[-160,-84.68748,-37.37233],[-160,-84.76665,-78.289],[-160,-87.0097,-32.15011],[-160,-91.89165,-54.789],[-160,-92.86804,-43.94178],[-160,-92.60415,50.461],[-160,-93.07915,47.961],[-160,77.44585,-26.539],[-160,75.30835,-48.539],[-160,74.59585,34.711],[-160,73.40835,-37.539],[-160,70.32085,28.461],[-160,61.77085,53.461],[-160,62.48335,-15.039],[-160,58.20835,-50.539],[-160,52.03335,-78.789],[-160,50.84585,12.461],[-160,45.9771,12.961],[-160,42.29585,-20.164],[-160,43.72085,-5.039],[-160,39.92085,44.211],[-160,39.68335,-57.039],[-160,41.34585,-6.289],[-160,39.68335,-58.789],[-160,39.8021,-60.789],[-160,38.02085,-64.289],[-160,29.23335,50.461],[-160,28.28335,51.961],[-160,24.48335,-30.289],[-160,24.72085,76.961],[-160,22.34585,42.086],[-160,19.97085,79.836],[-160,16.40835,-13.789],[-160,18.78335,-61.539],[-160,12.13335,34.961],[-160,10.47085,-18.789],[-160,12.60835,15.711],[-160,8.09585,-34.289],[-160,13.71668,-83.37233],[-160,7.62085,83.461],[-160,7.85835,-73.289],[-160,4.454183,-62.37233],[-160,2.15835,79.711],[-160,-4.72915,29.961],[-160,-3.095238,64.86609],[-160,-5.91665,16.961],[-160,-4.333317,-73.12233],[-160,-16.36665,-23.039],[-160,-16.36665,-24.789],[-160,-11.61665,-55.789],[-160,-10.19165,95.711],[-160,-12.09165,79.461],[-160,-19.69165,-30.789],[-160,-13.51665,-76.289],[-160,-16.60415,69.461],[-160,-20.29859,88.59989],[-160,-28.35796,-19.16451],[-160,-22.77915,67.961],[-160,-32.27915,-10.039],[-160,-30.85415,-26.289],[-160,-28.00415,-80.289],[-160,-42.72915,14.711],[-160,-39.95832,-50.12233],[-160,-41.54165,39.461],[-160,-38.92915,82.711],[-160,-35.36665,-108.789],[-160,-45.81665,-73.789],[-160,-54.84165,-30.289],[-160,-53.17915,-58.289],[-160,-55.79165,39.711],[-160,-52.30832,-69.12233],[-160,-55.79165,-27.539],[-160,-57.8231,-21.40011],[-160,-53.89165,-77.039],[-160,-58.16665,-25.039],[-160,-57.69165,51.461],[-160,-58.87915,46.711],[-160,-60.06665,25.961],[-160,-59.59165,-24.539],[-160,-59.82915,-8.039],[-160,-61.01665,-18.039],[-160,-61.01665,56.461],[-160,-65.05415,34.961],[-160,-66.47915,34.461],[-160,-66.95415,40.461],[-160,-67.2972,32.59989],[-160,-61.49165,93.711],[-160,-66.9369,-30.01547],[-160,-65.05415,71.961],[-160,-65.29165,-73.039],[-160,-67.90415,-69.039],[-160,-77.87915,-41.289],[-160,-79.54165,32.50267],[-160,-79.54165,-70.789],[-160,-80.96665,-54.789],[-160,-79.38478,-23.49425],[-160,-80.96665,-44.289],[-160,-89.99165,47.461],[-160,-93.31665,-60.039],[-160,-94.74165,-46.039],[-160,-93.55415,58.211],[-160,-95.21665,46.461],[-160,-95.21665,-37.039],[-160,74.83335,35.211],[-160,68.65835,-63.039],[-160,66.52085,61.461],[-160,66.28335,-40.289],[-160,66.633,-61.02511],[-160,62.72085,-69.289],[-160,61.53335,-71.789],[-160,61.77085,-11.539],[-160,59.63335,69.711],[-160,55.12085,-71.789],[-160,50.13335,72.211],[-160,40.87085,43.711],[-160,43.72085,-7.289],[-160,40.15835,-29.789],[-160,39.68335,-16.789],[-160,41.10835,-7.539],[-160,34.3396,-70.039],[-160,28.28335,8.211],[-160,22.34585,12.961],[-160,23.29585,-67.539],[-160,21.15835,12.211],[-160,20.0896,13.086],[-160,17.59585,-18.289],[-160,14.98335,-16.039],[-160,20.44585,-85.289],[-160,9.75835,-15.539],[-160,15.93335,-73.789],[-160,9.28335,17.711],[-160,8.09585,16.211],[-160,12.13335,-75.039],[-160,6.67085,59.211],[-160,2.505804,29.84989],[-160,-2.11665,12.336],[-160,-3.06665,-39.039],[-160,-2.82915,-41.539],[-160,-3.77915,-34.539],[-160,-0.69165,97.711],[-160,-7.694235,-42.16529],[-160,-11.61665,-6.789],[-160,-2.11665,-85.789],[-160,-6.15415,-56.789],[-160,-7.10415,77.461],[-160,-8.05415,-54.039],[-160,-10.50832,36.00267],[-160,-10.42915,57.461],[-160,-9.24165,94.711],[-160,-17.79165,-19.789],[-160,-8.29165,-102.039],[-160,-22.77915,-6.789],[-160,-21.59165,15.211],[-160,-12.09165,-94.789],[-160,-17.31665,-62.789],[-160,-29.98771,-18.93252],[-160,-30.37915,12.461],[-160,-25.15415,65.711],[-160,-22.14582,-79.62233],[-160,-34.65415,27.711],[-160,-35.20832,-23.62233],[-160,-31.32915,-52.039],[-160,-27.89859,104.0999],[-160,-35.23471,-41.15011],[-160,-31.32915,-80.539],[-160,-32.51665,100.461],[-160,-37.50415,54.211],[-160,-43.67915,-14.289],[-160,-44.62915,24.461],[-160,-45.34165,2.711],[-160,-49.85415,-29.789],[-160,-51.51665,-30.539],[-160,-51.51665,61.961],[-160,-48.42915,94.211],[-160,-55.89281,35.58137],[-160,-60.54165,-12.039],[-160,-61.96665,-63.289],[-160,-65.52915,35.211],[-160,-58.40415,-99.289],[-160,-66.24165,38.211],[-160,-69.80415,34.461],[-160,-69.32915,-77.039],[-160,-71.581,-39.65937],[-160,-74.79165,45.461],[-160,-77.87915,23.961],[-160,-76.45415,58.211],[-160,-76.92915,-46.039],[-160,-75.97915,-29.039],[-160,-78.11665,42.961],[-160,-75.50415,-93.789],[-160,-77.64165,75.211],[-160,-82.23331,-59.62233],[-160,-83.81665,-80.789],[-160,-81.67915,80.961],[-160,-85.00415,-29.789],[-160,-87.37915,73.961],[-160,-87.25454,-24.28051],[-160,-90.94165,-62.289],[-160,-90.94165,37.211],[-160,-93.07915,23.961],[-160,79.26669,31.04433],[-160,78.63335,-34.539],[-160,73.40835,-44.414],[-160,72.69585,33.461],[-160,68.42085,53.211],[-160,66.99585,-65.289],[-160,66.28335,61.461],[-160,59.87085,36.711],[-160,58.44585,-33.789],[-160,55.59585,-40.039],[-160,56.30835,72.461],[-160,55.12085,-11.039],[-160,44.67085,-60.039],[-160,41.58335,-48.789],[-160,38.97085,-51.039],[-160,42.05835,6.711],[-160,41.2271,-67.164],[-160,39.68335,25.961],[-160,35.88335,37.961],[-160,35.88335,12.961],[-160,33.27085,83.211],[-160,29.23335,-32.539],[-160,27.33335,-39.539],[-160,20.92085,-27.789],[-160,22.34585,-15.539],[-160,19.25835,71.211],[-160,18.30835,62.961],[-160,23.60262,-82.77858],[-160,18.28856,-57.43483],[-160,15.45835,-19.039],[-160,18.54585,-59.039],[-160,21.39585,-79.289],[-160,13.79585,60.461],[-160,16.17085,-61.039],[-160,14.27085,-64.789],[-160,10.47085,40.711],[-160,7.85835,-21.039],[-160,7.14585,-58.039],[-160,11.18335,-78.039],[-160,3.10835,-46.039],[-160,1.92085,57.961],[-160,3.82085,94.711],[-160,-2.35415,14.961],[-160,-5.67915,-16.789],[-160,3.10835,-93.039],[-160,-5.91665,16.961],[-160,-5.44165,20.211],[-160,-1.495412,98.93091],[-160,-2.82915,79.461],[-160,-1.16665,-78.039],[-160,-15.89165,-4.789],[-160,-5.784706,-75.40011],[-160,-15.17915,5.961],[-160,-20.16665,-23.789],[-160,-22.54165,4.211],[-160,-19.69165,-32.789],[-160,-24.20415,12.461],[-160,-16.44582,-73.12233],[-160,-25.86665,4.961],[-160,-22.30415,72.961],[-160,-22.06665,-63.289],[-160,-25.15415,-55.289],[-160,-30.85415,8.961],[-160,-31.40832,46.62767],[-160,-30.85415,62.711],[-160,-35.60415,24.211],[-160,-25.8831,-100.6397],[-160,-38.45415,16.711],[-160,-38.45415,21.711],[-160,-36.45454,-39.60184],[-160,-38.0935,39.09063],[-160,-34.51561,73.19017],[-160,-43.44165,-27.789],[-160,-44.62915,-29.539],[-160,-36.55415,-93.789],[-160,-41.06665,-68.039],[-160,-46.52915,-30.289],[-160,-41.40311,95.44017],[-160,-46.05415,75.211],[-160,-52.64257,-10.97418],[-160,-44.39165,103.711],[-160,-54.36665,39.711],[-160,-55.79165,-5.039],[-160,-52.46665,-69.039],[-160,-51.75415,-80.539],[-160,-53.65745,-76.20219],[-160,-58.64165,-34.039],[-160,-55.07915,-78.289],[-160,-60.06665,-15.289],[-160,-60.85832,-51.87233],[-160,-58.64165,78.711],[-160,-63.39165,-24.789],[-160,-63.39165,-75.789],[-160,-66.37831,-15.60269],[-160,-61.96665,-105.539],[-160,-71.46665,-56.789],[-160,-72.65415,-47.539],[-160,-75.50415,-44.789],[-160,-76.21665,-8.789],[-160,-74.31665,80.961],[-160,-78.82915,46.961],[-160,-80.49165,19.961],[-160,-80.49165,-60.039],[-160,-80.84644,-30.66246],[-160,-81.75832,-33.12233],[-160,-83.81665,-57.039],[-160,-84.76665,-49.789],[-160,-85.24165,-59.789],[-160,-88.09165,-72.539],[-160,-88.11144,-74.93483],[-160,-87.85415,44.211],[-160,-87.93332,-31.98344],[-160,-88.56665,49.711],[-160,-86.90415,-22.789],[-160,-89.51665,29.211],[-160,-90.22915,-70.039],[-160,-87.85415,-17.789],[-160,-93.07915,41.961],[-160,-92.36665,62.461],[-160,-95.45415,39.461],[-160,78.63335,-35.789],[-160,78.87085,32.711],[-160,76.73335,-45.539],[-160,70.32085,49.961],[-160,68.18335,-42.539],[-160,65.80835,-48.914],[-160,64.14585,-27.039],[-160,62.48335,-20.789],[-160,52.6271,35.336],[-160,53.3396,-69.039],[-160,51.32085,-58.789],[-160,49.42085,-9.039],[-160,48.70835,-8.539],[-160,47.52085,-75.539],[-160,46.09585,-71.289],[-160,41.82085,-17.664],[-160,40.39585,80.961],[-160,31.84585,78.961],[-160,26.14585,63.211],[-160,21.27726,5.336172],[-160,17.83335,-46.289],[-160,17.35835,57.461],[-160,22.58335,-84.789],[-160,13.55835,33.711],[-160,15.22085,7.961],[-160,12.60835,-13.289],[-160,14.03335,83.461],[-160,12.37085,15.711],[-160,11.42085,14.211],[-160,16.40835,-85.039],[-160,14.74585,-76.289],[-160,6.90835,-18.039],[-160,8.57085,19.211],[-160,6.565294,43.07211],[-160,3.10835,-18.039],[-160,2.366285,-47.94512],[-160,3.10835,-56.289],[-160,5.72085,-73.789],[-160,-1.87915,20.461],[-160,-2.11665,25.211],[-160,-2.11665,38.961],[-160,-4.01665,10.461],[-160,-2.11665,49.711],[-160,-4.01665,35.711],[-160,-1.495412,98.93091],[-160,-6.268502,50.83137],[-160,-4.72915,-62.789],[-160,-13.75415,-5.039],[-160,-15.65415,10.461],[-160,-10.42915,-72.039],[-160,-13.99165,-71.039],[-160,-13.99165,-75.039],[-160,-13.04165,-87.039],[-160,-20.87915,-39.539],[-160,-23.25415,-32.289],[-160,-16.12915,-82.039],[-160,-25.49916,25.81079],[-160,-19.45415,-69.539],[-160,-24.67915,-38.789],[-160,-26.6979,-30.539],[-160,-28.47915,31.461],[-160,-21.67082,-102.1223],[-160,-36.18226,-28.17532],[-160,-41.54165,-2.789],[-160,-40.28818,-40.21955],[-160,-37.99862,71.23149],[-160,-37.26665,88.961],[-160,-43.91665,-57.539],[-160,-41.54165,-79.289],[-160,-49.14165,38.211],[-160,-41.54165,-97.289],[-160,-49.85415,-37.039],[-160,-50.20796,-42.91451],[-160,-53.89165,14.211],[-160,-45.57915,98.961],[-160,-51.27915,61.961],[-160,-55.31665,9.461],[-160,-56.97915,-18.039],[-160,-55.31665,-46.789],[-160,-50.56665,90.961],[-160,-51.99165,85.211],[-160,-57.21665,-28.789],[-160,-58.74623,-23.92686],[-160,-59.59165,-46.039],[-160,-56.02915,-94.289],[-160,-64.57915,39.711],[-160,-64.68471,-44.65011],[-160,-64.81665,69.211],[-160,-60.54165,104.961],[-160,-68.74632,17.35229],[-160,-68.61665,39.461],[-160,-69.80415,16.461],[-160,-70.40213,-43.15902],[-160,-70.27915,-45.289],[-160,-71.22915,8.211],[-160,-73.60415,-63.039],[-160,-73.86763,-39.70138],[-160,-75.02915,-62.789],[-160,-75.26665,-7.289],[-160,-75.26665,-8.539],[-160,-77.00832,-37.62233],[-160,-76.21665,73.711],[-160,-77.52167,-26.41528],[-160,-79.30415,49.711],[-160,-84.76665,38.711],[-160,-84.76665,28.461],[-160,-86.42915,-71.539],[-160,-87.61665,-76.539],[-160,-91.19894,-63.43483],[-160,-90.94165,47.961],[-160,-90.5854,67.461],[-160,-93.07915,-47.039],[-160,-94.05554,-33.19178],[-160,-94.50415,49.211],[-160,-94.74165,50.711],[-160,-96.87915,-45.789],[-160,78.63335,-39.039],[-160,78.15835,-27.289],[-160,75.54585,49.461],[-160,74.12085,-48.039],[-160,73.15106,-54.43483],[-160,65.80835,36.461],[-160,58.44585,-44.664],[-160,50.13335,-51.289],[-160,47.52085,-38.039],[-160,47.36252,19.29433],[-160,43.48335,-62.289],[-160,31.63474,77.04433],[-160,31.76668,-4.872334],[-160,29.23335,-12.039],[-160,29.94585,-65.789],[-160,25.90835,-23.539],[-160,26.85835,-6.289],[-160,27.33335,9.461],[-160,27.6896,-73.289],[-160,24.3646,-57.789],[-160,23.53335,71.961],[-160,21.39585,41.961],[-160,27.33335,-80.289],[-160,21.87085,78.711],[-160,20.20835,16.961],[-160,13.95418,36.54433],[-160,9.75835,-20.289],[-160,10.8271,-61.039],[-160,2.15835,23.461],[-160,-0.45415,-36.789],[-160,-5.91665,-17.539],[-160,-2.59165,-47.539],[-160,-0.92915,83.461],[-160,1.20835,-97.539],[-160,-3.77915,-97.789],[-160,-13.36418,-45.1748],[-160,-8.76665,-77.289],[-160,-21.59165,-3.789],[-160,-13.27915,103.711],[-160,-16.12915,-75.539],[-160,-20.87915,90.461],[-160,-28.71665,-19.039],[-160,-22.54165,-77.039],[-160,-23.25415,93.461],[-160,-23.96665,-81.539],[-160,-27.76665,76.711],[-160,-26.10415,-76.289],[-160,-35.84165,-22.789],[-160,-28.24165,-86.539],[-160,-36.95988,-27.02858],[-160,-39.281,-7.90937],[-160,-35.84165,60.961],[-160,-38.69165,-55.289],[-160,-43.56056,-7.413143],[-160,-43.78471,-22.15011],[-160,-39.16665,-80.789],[-160,-46.44156,-20.56485],[-160,-36.55415,-100.039],[-160,-47.47915,-17.539],[-160,-48.42795,-20.72639],[-160,-48.18285,-33.27974],[-160,-49.85415,9.961],[-160,-50.80415,11.961],[-160,-50.38633,-2.432518],[-160,-41.06665,-96.039],[-160,-44.15415,89.961],[-160,-48.42915,-55.039],[-160,-51.75415,-36.039],[-160,-46.29165,107.711],[-160,-50.40832,-72.37233],[-160,-53.17915,91.211],[-160,-60.42337,-16.91349],[-160,-59.82915,-39.039],[-160,-58.40415,-69.289],[-160,-68.61665,-12.039],[-160,-65.76665,-102.789],[-160,-70.75415,-22.539],[-160,-69.09165,79.461],[-160,-72.65415,-46.039],[-160,-72.91144,-52.93483],[-160,-69.32915,90.711],[-160,-75.67527,-21.19221],[-160,-80.25415,-60.039],[-160,-80.37241,68.83652],[-160,-81.91665,-39.289],[-160,-84.29165,37.711],[-160,-81.67915,-87.289],[-160,-86.66665,38.961],[-160,-88.32915,-73.289],[-160,-85.95415,77.461],[-160,-90.22231,20.9682],[-160,-90.94165,19.211],[-160,-90.94165,-31.289],[-160,-93.31665,-63.039],[-160,-92.86804,-43.94178],[-160,77.20835,-44.539],[-160,72.45835,55.211],[-160,63.24863,48.73878],[-160,62.72085,24.711],[-160,56.30835,-31.789],[-160,55.59585,-21.539],[-160,52.03335,-16.039],[-160,50.37085,-15.289],[-160,48.47085,73.461],[-160,50.60835,-6.789],[-160,48.23335,14.211],[-160,43.24585,79.961],[-160,42.77085,-61.289],[-160,41.82085,10.211],[-160,39.44585,5.711],[-160,37.30835,-13.289],[-160,26.26392,-35.16265],[-160,24.48335,-30.789],[-160,28.67918,-66.37233],[-160,24.38439,79.19017],[-160,21.87085,-11.539],[-160,22.34585,-62.789],[-160,17.59585,4.711],[-160,18.07085,-75.289],[-160,8.09585,-17.289],[-160,14.50835,-79.039],[-160,7.85835,39.461],[-160,12.13335,-69.539],[-160,4.29585,-29.539],[-160,5.72085,22.211],[-160,3.561359,-61.69409],[-160,4.691683,-67.62233],[-160,4.830225,-95.914],[-160,2.63335,-65.289],[-160,2.15835,-64.289],[-160,3.58335,-70.539],[-160,-2.11665,25.211],[-160,0.97085,91.461],[-160,-0.21665,63.711],[-160,2.63335,-69.039],[-160,-3.06665,59.211],[-160,-5.20415,-58.539],[-160,-10.90415,-29.289],[-160,-10.19165,25.461],[-160,-9.47915,84.211],[-160,-15.89165,-21.539],[-160,-11.61665,-55.789],[-160,-11.87174,-54.94641],[-160,-20.64165,24.211],[-160,-22.30415,27.461],[-160,-16.95649,-67.66503],[-160,-14.70415,-84.039],[-160,-25.39165,5.961],[-160,-25.15415,-43.289],[-160,-28.47915,47.711],[-160,-33.70415,-29.039],[-160,-36.79165,-6.789],[-160,-39.10293,4.944885],[-160,-39.06623,-3.377687],[-160,-33.22915,-62.789],[-160,-35.36665,-83.289],[-160,-38.16387,101.5304],[-160,-46.52915,31.711],[-160,-49.37915,7.461],[-160,-49.14165,17.461],[-160,-45.10415,87.211],[-160,-55.70568,-7.566564],[-160,-51.99165,-63.539],[-160,-48.90415,98.211],[-160,-53.17915,-71.539],[-160,-51.51665,-80.539],[-160,-59.53274,20.7743],[-160,-58.16665,-53.539],[-160,-55.79165,79.211],[-160,-58.87915,-73.039],[-160,-64.2185,-9.90937],[-160,-64.34165,60.961],[-160,-67.90415,16.711],[-160,-70.22336,-41.72024],[-160,-71.94165,-15.539],[-160,-74.07915,-36.289],[-160,-77.40415,11.711],[-160,-76.86269,-17.44229],[-160,-77.16665,66.961],[-160,-79.21749,-36.11136],[-160,-80.72915,-42.789],[-160,-81.67915,-59.789],[-160,-81.75832,-45.37233],[-160,-79.80554,82.55822],[-160,-83.10415,-40.414],[-160,-85.00415,15.961],[-160,-89.27915,43.211],[-160,-89.99165,47.461],[-160,-91.65415,24.211],[-160,-92.60415,38.711],[-160,-94.10756,24.79513],[-160,-94.02915,44.211],[-160,-94.42352,25.87921],[-160,-95.21665,-36.039],[-160,76.49585,-47.039],[-160,75.78335,-48.789],[-160,75.54585,-39.289],[-160,74.59585,-39.789],[-160,73.64585,27.211],[-160,71.82502,-41.12233],[-160,71.50835,-52.789],[-160,71.50835,-32.539],[-160,70.79585,-34.789],[-160,69.84585,58.711],[-160,69.84585,-43.789],[-160,68.5352,60.59063],[-160,68.3021,-53.539],[-160,65.25418,-67.62233],[-160,60.58335,32.961],[-160,53.22085,61.336],[-160,51.32085,76.211],[-160,47.28335,-38.039],[-160,47.75835,22.461],[-160,45.14585,39.461],[-160,45.14585,-70.039],[-160,39.68335,-62.289],[-160,38.25835,16.461],[-160,38.02085,-67.414],[-160,29.47085,11.711],[-160,25.90835,-45.289],[-160,25.67085,79.211],[-160,23.61911,81.40544],[-160,20.68335,72.961],[-160,19.49585,83.711],[-160,18.54585,76.211],[-160,14.74585,-38.039],[-160,13.32085,-58.039],[-160,11.65835,-52.789],[-160,8.80835,-39.539],[-160,6.43335,-23.289],[-160,7.14585,16.461],[-160,4.53335,-14.539],[-160,3.10835,18.961],[-160,2.39585,29.961],[-160,2.39585,15.211],[-160,1.68335,97.461],[-160,-1.40415,69.961],[-160,1.20835,-97.789],[-160,-4.280539,48.86378],[-160,-8.786442,11.85683],[-160,-11.14165,9.211],[-160,-12.09165,57.961],[-160,-11.61665,-55.289],[-160,-18.02915,-28.289],[-160,-12.32915,-69.539],[-160,-24.08173,18.32751],[-160,-18.26665,91.461],[-160,-17.24236,-79.27343],[-160,-26.25745,-22.05467],[-160,-29.54643,-3.412457],[-160,-22.77915,-90.539],[-160,-31.09165,-39.789],[-160,-26.81665,101.461],[-160,-27.29165,98.711],[-160,-31.40392,-55.17326],[-160,-30.85415,-68.539],[-160,-45.10415,-13.789],[-160,-44.62915,-78.289],[-160,-49.37915,47.711],[-160,-50.71776,-24.06625],[-160,-44.62915,-84.789],[-160,-47.00415,-71.289],[-160,-44.62915,98.211],[-160,-54.12915,-17.789],[-160,-55.78432,-8.281284],[-160,-56.26995,40.28045],[-160,-54.84165,58.211],[-160,-53.7729,-68.664],[-160,-56.74165,-41.539],[-160,-55.31665,71.211],[-160,-61.25415,-56.039],[-160,-61.01665,-94.539],[-160,-66.24165,-37.289],[-160,-66.71665,-81.039],[-160,-71.30832,28.87767],[-160,-71.581,-39.65937],[-160,-72.57498,58.37767],[-160,-75.26665,54.211],[-160,-69.56665,97.461],[-160,-77.64165,33.461],[-160,-76.69165,-46.039],[-160,-76.0979,71.711],[-160,-78.82915,43.711],[-160,-79.40758,27.82453],[-160,-78.35415,-57.789],[-160,-76.0979,73.461],[-160,-79.30415,-50.539],[-160,-81.67915,-65.789],[-160,-83.57915,-57.289],[-160,-85.71665,-61.414],[-160,-85.47915,72.961],[-160,-87.61665,61.711],[-160,-88.80415,-31.789],[-160,-90.94165,-62.289],[-160,-89.51665,-28.039],[-160,-95.45415,45.711],[-160,-96.16665,49.461],[-159,79.10835,41.461],[-159,74.35835,-52.789],[-159,71.98335,-52.289],[-159,68.89585,60.461],[-159,68.42085,-56.039],[-159,66.52085,63.711],[-159,62.00835,68.211],[-159,60.82085,-42.289],[-159,55.59585,-40.039],[-159,57.73335,-18.039],[-159,54.88335,-72.664],[-159,48.94585,69.211],[-159,46.57085,-18.039],[-159,47.28335,-70.539],[-159,45.85835,78.711],[-159,45.0271,68.211],[-159,43.48335,-7.289],[-159,39.68335,-58.789],[-159,38.49585,81.961],[-159,37.07085,9.461],[-159,30.89585,32.211],[-159,31.84585,78.961],[-159,27.78856,-17.43483],[-159,24.72085,51.461],[-159,27.33335,9.461],[-159,23.05835,-67.539],[-159,17.12085,32.461],[-159,17.83335,83.961],[-159,14.98335,-13.039],[-159,21.39585,-81.789],[-159,11.65835,-32.539],[-159,12.60835,21.211],[-159,11.89585,-63.289],[-159,2.15835,-26.539],[-159,0.02085,-53.789],[-159,-0.45415,84.461],[-159,-0.9555389,-58.67789],[-159,-2.59165,-47.289],[-159,-10.90415,-21.789],[-159,-17.31665,13.711],[-159,-10.19165,-77.539],[-159,-10.42915,-85.039],[-159,-22.77915,-36.289],[-159,-16.20832,-90.87233],[-159,-22.77915,53.211],[-159,-28.95415,-18.789],[-159,-21.83552,-76.96271],[-159,-31.69127,-7.142395],[-159,-25.03173,80.08212],[-159,-28.47915,-47.289],[-159,-28.24165,57.961],[-159,-27.8854,67.461],[-159,-29.66665,62.961],[-159,-31.95247,45.52341],[-159,-31.09165,58.211],[-159,-27.29165,-103.789],[-159,-36.07915,-53.789],[-159,-33.22915,-71.289],[-159,-40.82915,-20.289],[-159,-42.15519,-22.30983],[-159,-38.92915,82.461],[-159,-47.00415,-18.539],[-159,-37.82082,-96.62233],[-159,-45.10415,90.211],[-159,-52.52529,-10.93406],[-159,-50.26318,-56.96955],[-159,-58.00618,-14.20325],[-159,-61.52024,49.55475],[-159,-58.5229,82.711],[-159,-64.10415,-52.789],[-159,-65.37082,-38.12233],[-159,-68.61665,-7.789],[-159,-68.85415,-68.289],[-159,-68.61665,71.211],[-159,-74.55415,45.211],[-159,-72.65415,71.961],[-159,-76.38378,60.31285],[-159,-78.59165,46.961],[-159,-79.38332,32.55822],[-159,-77.87915,64.711],[-159,-80.96665,-44.289],[-159,-76.69165,89.711],[-159,-84.05415,21.211],[-159,-83.57915,-80.789],[-159,-86.66665,13.711],[-159,-86.69304,-32.19178],[-159,-85.82184,-14.79209],[-159,-86.98331,-15.62233],[-159,-90.07082,-70.12233],[-159,-90.70415,36.961],[-159,-92.60415,50.461],[-159,-94.26665,-61.789],[-159,-95.29581,-52.87233],[-159,-93.07915,60.211],[-159,-95.45415,37.211],[-159,76.97085,-45.539],[-159,72.8146,-56.539],[-159,68.42085,-38.414],[-159,66.04585,49.211],[-159,66.04585,-25.789],[-159,56.54585,-39.539],[-159,49.42085,-12.289],[-159,46.09585,20.461],[-159,41.58335,-57.539],[-159,40.15835,-24.789],[-159,40.87085,-66.789],[-159,36.83335,83.086],[-159,36.35835,73.711],[-159,29.70835,-7.039],[-159,28.75835,-12.289],[-159,26.62085,61.711],[-159,24.24585,-31.039],[-159,26.7396,14.836],[-159,24.00835,83.711],[-159,23.53335,12.461],[-159,22.10835,12.961],[-159,21.63335,84.211],[-159,20.44585,7.711],[-159,16.56668,-36.87233],[-159,16.88335,-17.039],[-159,17.57606,30.60683],[-159,16.40835,-13.289],[-159,16.17085,35.711],[-159,17.59585,80.461],[-159,16.40835,14.461],[-159,18.54585,-76.039],[-159,12.13335,15.211],[-159,10.70835,12.711],[-159,15.45835,-79.914],[-159,5.72085,21.961],[-159,6.19585,73.211],[-159,0.49585,-24.539],[-159,4.29585,95.211],[-159,3.10835,-56.289],[-159,3.34585,95.711],[-159,2.15835,-68.289],[-159,-5.91665,19.961],[-159,-6.15415,-48.789],[-159,-11.37915,-34.039],[-159,-9.47915,57.461],[-159,-12.80415,-66.289],[-159,-10.90415,-103.789],[-159,-16.60415,-73.289],[-159,-17.92359,104.5999],[-159,-15.31769,-99.30983],[-159,-22.30415,71.961],[-159,-25.7479,-42.539],[-159,-28.63748,31.37767],[-159,-25.39165,101.461],[-159,-31.20049,48.21098],[-159,-31.6854,-45.539],[-159,-33.22915,48.711],[-159,-40.35415,31.461],[-159,-36.79165,63.211],[-159,-40.35415,-30.539],[-159,-43.04582,27.87767],[-159,-41.77915,-42.789],[-159,-43.7865,-27.92052],[-159,-46.76665,31.711],[-159,-50.80415,22.711],[-159,-40.4729,-102.539],[-159,-51.27915,27.711],[-159,-51.45214,-44.2836],[-159,-47.24165,102.961],[-159,-58.5185,-29.66863],[-159,-59.35415,50.711],[-159,-60.40531,76.56748],[-159,-67.2972,32.59989],[-159,-65.52915,-47.789],[-159,-64.57915,69.461],[-159,-67.90415,-18.039],[-159,-69.09165,-4.789],[-159,-70.75415,9.461],[-159,-70.51665,49.211],[-159,-68.61665,-82.539],[-159,-72.41665,-6.039],[-159,-77.64165,-41.289],[-159,-78.82915,-26.539],[-159,-80.66269,-30.69126],[-159,-80.606,76.84063],[-159,-84.52915,-54.539],[-159,-84.52915,35.211],[-159,-85.47915,72.711],[-159,-89.27915,64.711],[-159,-90.70415,-31.039],[-159,-95.45415,-55.539],[-159,-94.97915,33.711],[-159,79.34585,-33.289],[-159,75.30835,50.711],[-159,74.35835,45.711],[-159,74.83335,-26.039],[-159,71.50835,-56.289],[-159,69.84585,58.961],[-159,70.08335,54.961],[-159,66.99585,-28.039],[-159,66.52085,29.711],[-159,65.09585,-14.539],[-159,57.49585,50.711],[-159,54.17085,40.461],[-159,54.17085,-69.039],[-159,37.07085,-62.539],[-159,37.07085,-9.039],[-159,32.79585,14.961],[-159,31.60835,83.961],[-159,29.94585,59.211],[-159,29.23335,-17.039],[-159,25.19585,61.461],[-159,26.38335,8.211],[-159,22.58335,-41.539],[-159,27.9271,-73.539],[-159,24.48335,82.711],[-159,22.82085,-14.289],[-159,22.34585,56.211],[-159,26.62085,-78.539],[-159,25.90835,-85.289],[-159,15.93335,-34.539],[-159,13.24168,37.54433],[-159,9.75835,85.211],[-159,7.14585,-62.039],[-159,1.92085,-18.039],[-159,-2.11665,12.336],[-159,-2.2354,49.711],[-159,-3.30415,-53.289],[-159,-4.72915,-57.289],[-159,-13.53644,8.856833],[-159,-4.96665,-75.289],[-159,-6.62915,-67.789],[-159,-16.12915,-7.039],[-159,-12.32915,104.211],[-159,-13.99165,-75.039],[-159,-15.65415,95.461],[-159,-16.60415,98.211],[-159,-25.86665,41.461],[-159,-22.06665,76.211],[-159,-25.15415,65.461],[-159,-31.68736,-6.906798],[-159,-22.30415,-87.039],[-159,-19.21665,-110.789],[-159,-33.21921,-8.28317],[-159,-31.32915,-47.789],[-159,-36.55415,14.711],[-159,-37.74165,-15.539],[-159,-39.54047,-21.35224],[-159,-35.84165,60.961],[-159,-34.89165,107.711],[-159,-44.00119,-27.93355],[-159,-47.71665,-22.039],[-159,-40.82915,-93.789],[-159,-45.92221,79.81285],[-159,-45.10415,-90.039],[-159,-54.60415,-24.289],[-159,-52.07082,-63.62233],[-159,-54.72409,-30.41223],[-159,-56.26665,28.211],[-159,-53.17915,-74.539],[-159,-52.70415,86.711],[-159,-60.62082,17.62767],[-159,-60.85832,-51.87233],[-159,-65.83933,26.5515],[-159,-56.97915,-107.289],[-159,-66.47915,-27.289],[-159,-67.19165,-19.289],[-159,-70.27915,12.211],[-159,-72.89165,38.961],[-159,-73.36665,33.961],[-159,-72.7597,-45.90011],[-159,-67.50832,97.87767],[-159,-72.17915,-8.289],[-159,-70.49319,75.82829],[-159,-74.07915,-37.539],[-159,-74.79165,-43.289],[-159,-70.04165,94.211],[-159,-69.80415,97.461],[-159,-76.45415,37.711],[-159,-77.40415,11.711],[-159,-74.07915,80.711],[-159,-78.59165,46.711],[-159,-76.69165,-83.039],[-159,-76.21665,-90.289],[-159,-80.09582,-65.37233],[-159,-79.77915,88.461],[-159,-84.52915,-49.789],[-159,-83.57915,82.461],[-159,-88.32915,-69.539],[-159,-88.17081,19.12767],[-159,-89.75415,47.461],[-159,-90.22231,20.9682],[-159,-93.07915,-58.289],[-159,-93.42146,22.57289],[-159,-94.97915,43.211],[-159,-95.45415,45.711],[-159,77.0896,-25.039],[-159,75.78335,49.461],[-159,73.88335,-31.039],[-159,72.45835,-42.289],[-159,72.45835,55.461],[-159,71.03335,57.461],[-159,70.08335,-62.539],[-159,62.72085,-48.039],[-159,63.43335,-22.539],[-159,58.92085,-30.539],[-159,59.87085,23.711],[-159,59.15835,32.461],[-159,60.34585,14.711],[-159,56.54585,-61.789],[-159,52.74585,22.211],[-159,40.87085,-55.039],[-159,38.3771,-52.039],[-159,38.1396,-68.539],[-159,34.93335,11.711],[-159,28.73856,-39.18483],[-159,30.89585,-60.289],[-159,30.18335,-9.789],[-159,28.75835,33.961],[-159,23.8896,9.461],[-159,21.79168,-11.62233],[-159,21.15835,30.461],[-159,19.49585,69.961],[-159,16.64585,68.461],[-159,14.62712,-17.66402],[-159,15.69585,-9.039],[-159,19.57941,-82.78437],[-159,13.55835,17.961],[-159,11.89585,-49.039],[-159,10.23335,40.461],[-159,10.94585,-63.539],[-159,8.33335,-74.039],[-159,5.72085,-70.539],[-159,-2.82915,-17.789],[-159,-1.40415,24.461],[-159,-2.35415,14.961],[-159,-1.747206,29.07211],[-159,3.10835,-93.039],[-159,-1.40415,66.961],[-159,-6.15415,48.461],[-159,-9.95415,-30.789],[-159,-3.898113,-90.78858],[-159,-5.707738,-80.94409],[-159,-9.47915,83.961],[-159,-12.64582,73.54433],[-159,-16.36665,-40.039],[-159,-18.14651,-28.6646],[-159,-20.87915,-15.789],[-159,-19.69165,-30.789],[-159,-21.82915,15.461],[-159,-13.04165,-81.539],[-159,-23.36041,-15.41941],[-159,-23.6104,-20.789],[-159,-24.37519,15.05874],[-159,-13.51665,-104.039],[-159,-23.01665,44.711],[-159,-26.9354,-21.039],[-159,-24.83748,43.37767],[-159,-24.91665,54.211],[-159,-22.14582,-79.62233],[-159,-23.49165,89.461],[-159,-31.11745,-19.69815],[-159,-31.56665,46.711],[-159,-26.89582,-75.62233],[-159,-30.14165,-56.039],[-159,-29.90415,67.961],[-159,-26.9354,-84.039],[-159,-37.00838,-34.01868],[-159,-38.45415,16.711],[-159,-34.57498,57.37767],[-159,-29.0729,-101.539],[-159,-41.30415,23.711],[-159,-41.30415,50.211],[-159,-43.91665,-28.039],[-159,-38.45415,-81.039],[-159,-38.21665,96.961],[-159,-41.62082,-70.37233],[-159,-51.75415,2.461],[-159,-50.80415,-30.789],[-159,-50.40832,-36.87233],[-159,-49.37915,-59.289],[-159,-53.65415,26.711],[-159,-52.581,-32.65937],[-159,-52.94165,58.961],[-159,-54.04998,-51.01817],[-159,-52.33471,72.84989],[-159,-56.02915,-32.789],[-159,-55.31665,-46.789],[-159,-57.21665,-22.289],[-159,-59.9868,-15.37302],[-159,-52.46665,-104.789],[-159,-59.2354,-87.039],[-159,-64.10415,-9.789],[-159,-65.05415,-63.289],[-159,-68.61665,-12.039],[-159,-64.57915,-98.539],[-159,-70.27915,-45.289],[-159,-71.46665,-41.789],[-159,-67.90415,-96.289],[-159,-74.31665,-40.539],[-159,-68.61665,98.461],[-159,-80.49165,-69.289],[-159,-86.19165,78.711],[-159,-89.75415,47.211],[-159,-88.32915,-16.789],[-159,-90.8538,47.88715],[-159,-93.55415,-51.039],[-159,-92.84165,64.461],[-159,-95.21665,28.461],[-159,78.39585,-28.539],[-159,77.92085,-44.539],[-159,74.12085,53.461],[-159,73.40835,42.211],[-159,70.18231,28.29433],[-159,69.13335,-26.039],[-159,67.47085,-39.539],[-159,67.94585,-21.789],[-159,65.57085,-67.789],[-159,64.85835,-18.289],[-159,64.62085,-13.789],[-159,62.24585,-20.789],[-159,62.72085,-17.039],[-159,56.30835,-37.289],[-159,47.52085,-38.789],[-159,46.09585,-17.039],[-159,46.57085,-69.539],[-159,46.57085,12.211],[-159,45.9771,-71.289],[-159,43.24585,-61.914],[-159,41.41182,19.11378],[-159,40.15835,5.961],[-159,37.30835,-60.914],[-159,35.40835,-64.914],[-159,27.57085,84.711],[-159,25.67085,63.086],[-159,22.34585,-15.789],[-159,20.68335,-24.039],[-159,21.15835,-60.789],[-159,19.97085,79.711],[-159,23.53665,-78.95219],[-159,14.50835,-38.039],[-159,9.28335,18.461],[-159,15.45835,-84.289],[-159,3.10835,20.461],[-159,0.25835,-24.289],[-159,0.49585,-39.289],[-159,-1.16665,18.961],[-159,-3.77915,21.711],[-159,-7.57915,-14.289],[-159,-6.86665,14.211],[-159,-4.01665,74.461],[-159,-5.67915,50.961],[-159,-1.87915,-94.539],[-159,-6.86665,-52.789],[-159,-13.75415,-14.039],[-159,-10.66665,54.461],[-159,-9.47915,102.711],[-159,-12.09165,79.211],[-159,-19.21665,-23.039],[-159,-13.99165,73.211],[-159,-23.8479,-13.039],[-159,-20.40415,-47.039],[-159,-13.75415,-97.539],[-159,-27.15319,1.579141],[-159,-27.76665,14.211],[-159,-25.39165,-38.789],[-159,-20.64165,-109.289],[-159,-24.91665,-87.039],[-159,-34.27811,21.44017],[-159,-35.60415,-14.539],[-159,-38.45415,21.461],[-159,-39.24582,-4.872334],[-159,-38.69165,50.711],[-159,-41.06665,48.711],[-159,-45.34165,2.711],[-159,-45.34165,-2.789],[-159,-42.01665,-68.289],[-159,-40.11665,108.961],[-159,-49.85415,9.961],[-159,-39.64165,-96.539],[-159,-51.51665,12.211],[-159,-49.85415,-33.539],[-159,-50.77776,-70.92789],[-159,-48.21144,94.05475],[-159,-54.36665,-33.789],[-159,-50.32915,-77.789],[-159,-56.64083,-20.60267],[-159,-56.62583,-24.65783],[-159,-58.58007,-43.72419],[-159,-53.41665,-106.289],[-159,-60.30415,-56.039],[-159,-63.39165,51.211],[-159,-64.42081,-45.12233],[-159,-67.66665,14.211],[-159,-66.24165,-12.039],[-159,-73.36665,55.461],[-159,-69.56665,-98.289],[-159,-79.06665,-50.539],[-159,-77.40415,79.461],[-159,-79.54165,76.461],[-159,-81.44165,-12.539],[-159,-84.76665,-29.789],[-159,-85.95415,51.961],[-159,-90.94165,-63.539],[-159,-91.99696,23.57237],[-159,-92.36665,-28.789],[-159,-95.21665,45.711],[-159,79.34585,-31.289],[-159,57.49585,-18.039],[-159,54.88335,-11.039],[-159,47.04585,10.711],[-159,45.85835,16.711],[-159,43.72085,80.461],[-159,37.54585,-17.289],[-159,34.22085,-26.789],[-159,36.59585,8.711],[-159,31.63474,77.04433],[-159,31.2521,80.211],[-159,32.9146,-71.289],[-159,26.71981,-41.55983],[-159,29.70835,9.961],[-159,29.23335,16.711],[-159,25.19585,55.461],[-159,25.90835,83.461],[-159,20.68335,63.461],[-159,21.87085,9.711],[-159,15.93335,-34.789],[-159,19.73335,-61.539],[-159,17.63201,84.55257],[-159,17.35835,80.211],[-159,13.55835,-12.039],[-159,9.75835,-17.789],[-159,10.70835,62.961],[-159,3.10835,18.961],[-159,3.10835,-50.039],[-159,-3.30415,40.461],[-159,0.25835,-66.37233],[-159,-9.24165,-9.039],[-159,-0.92915,-77.789],[-159,-4.96665,-54.539],[-159,-6.62915,-56.789],[-159,-10.66665,-35.539],[-159,-12.32915,25.461],[-159,-13.04165,43.461],[-159,-11.14165,68.961],[-159,-12.11291,-56.94795],[-159,-10.19165,-83.789],[-159,-20.64165,-23.539],[-159,-21.70918,27.33317],[-159,-18.02915,97.961],[-159,-23.96665,31.461],[-159,-21.11665,-54.289],[-159,-26.34165,-22.039],[-159,-20.0479,-79.039],[-159,-36.87082,11.12767],[-159,-37.1435,-7.40937],[-159,-35.84165,44.711],[-159,-42.01665,17.461],[-159,-40.35415,-50.539],[-159,-41.54165,-46.039],[-159,-39.16665,-72.289],[-159,-46.18463,17.51154],[-159,-38.61248,107.1277],[-159,-48.74248,-22.9537],[-159,-50.32915,-2.539],[-159,-48.76561,47.69017],[-159,-44.86665,-72.039],[-159,-40.11665,-112.789],[-159,-48.77954,60.58446],[-159,-48.19165,72.211],[-159,-52.46665,38.961],[-159,-44.86665,108.711],[-159,-47.24165,102.711],[-159,-46.05415,-104.289],[-159,-49.06248,98.12767],[-159,-56.97915,-28.789],[-159,-58.16665,-16.789],[-159,-59.29258,29.19711],[-159,-58.00207,-36.19757],[-159,-59.59165,20.961],[-159,-59.82915,35.211],[-159,-57.24304,-58.44178],[-159,-53.65415,90.711],[-159,-60.06665,50.711],[-159,-58.64165,82.461],[-159,-63.62915,36.711],[-159,-58.40415,-96.289],[-159,-68.14165,45.711],[-159,-70.51665,-26.289],[-159,-72.57498,58.37767],[-159,-73.86763,-39.70138],[-159,-77.40415,23.961],[-159,-78.11665,48.461],[-159,-78.35415,-86.289],[-159,-77.64165,79.211],[-159,-79.77915,78.961],[-159,-91.17915,-47.539],[-159,-88.64581,-26.12233],[-159,-91.41665,38.211],[-159,-91.41665,61.211],[-159,-97.35415,-41.289],[-159,68.18335,-52.539],[-159,68.18335,-60.539],[-159,65.57085,-35.039],[-159,62.48335,68.711],[-159,59.87085,-30.039],[-159,59.63335,59.961],[-159,59.39585,-14.039],[-159,54.88335,-72.664],[-159,53.22085,-71.539],[-159,53.1021,-76.539],[-159,50.37085,-9.789],[-159,47.75835,22.961],[-159,42.29585,-9.289],[-159,40.87085,-62.539],[-159,38.02085,16.211],[-159,35.64585,-53.039],[-159,33.74585,-25.289],[-159,34.45835,17.461],[-159,33.98335,-4.289],[-159,33.98335,12.961],[-159,28.75835,-64.539],[-159,27.57085,84.711],[-159,24.48335,49.461],[-159,22.10835,-30.289],[-159,23.05835,-46.789],[-159,24.95835,11.711],[-159,22.10835,-48.289],[-159,24.1271,-64.539],[-159,15.93335,-25.789],[-159,19.49585,10.711],[-159,21.63335,-82.039],[-159,10.10141,46.59989],[-159,11.42085,16.961],[-159,7.990294,-17.17789],[-159,6.43335,-22.289],[-159,6.829183,16.29433],[-159,6.19585,73.211],[-159,-0.2958167,80.54433],[-159,-3.383317,79.29433],[-159,-9.95415,8.711],[-159,-4.25415,-62.789],[-159,-13.36418,-45.1748],[-159,-17.55415,13.961],[-159,-11.2604,-68.539],[-159,-12.09165,104.461],[-159,-15.65415,53.461],[-159,-17.07915,-78.789],[-159,-22.30415,-56.539],[-159,-23.49165,63.711],[-159,-28.24784,-30.2127],[-159,-32.99165,-11.789],[-159,-33.34122,-8.166229],[-159,-30.50266,40.2164],[-159,-30.14165,46.711],[-159,-31.56665,35.461],[-159,-25.98051,-73.16503],[-159,-27.92498,103.8777],[-159,-36.79165,19.211],[-159,-38.92915,-13.789],[-159,-39.16665,-22.289],[-159,-27.29165,-109.289],[-159,-43.56162,0.8378016],[-159,-42.72915,57.961],[-159,-38.69165,102.211],[-159,-39.66364,-93.19409],[-159,-48.66665,-36.789],[-159,-42.72915,100.461],[-159,-51.51665,-18.539],[-159,-48.19165,-63.789],[-159,-57.36472,49.52389],[-159,-61.25415,-60.289],[-159,-64.57915,47.211],[-159,-65.52915,29.211],[-159,-63.86665,55.211],[-159,-66.95415,76.711],[-159,-69.90965,-6.923202],[-159,-71.46665,65.711],[-159,-70.27915,74.461],[-159,-74.79165,-35.539],[-159,-75.74165,-7.789],[-159,-75.74165,-83.289],[-159,-77.64165,-36.039],[-159,-79.06665,-26.789],[-159,-79.30415,-17.039],[-159,-85.47915,-61.289],[-159,-86.42915,13.461],[-159,-88.88332,-31.62233],[-159,-96.16665,35.461],[-159,-95.77081,49.62767],[-159,-97.59165,-48.539],[-159,79.10835,-41.289],[-159,75.78335,50.961],[-159,75.54585,-26.289],[-159,72.22085,-41.789],[-159,53.69585,25.711],[-159,51.79585,-8.789],[-159,46.86773,-62.45567],[-159,42.77085,17.211],[-159,39.68335,-61.289],[-159,38.25835,-68.789],[-159,35.88335,-17.539],[-159,34.93335,-5.039],[-159,26.62085,61.711],[-159,24.95835,-23.289],[-159,27.80835,-73.289],[-159,24.24585,19.211],[-159,21.63335,-11.539],[-159,23.77085,-69.539],[-159,18.07085,38.211],[-159,20.44585,12.711],[-159,15.84908,-34.93326],[-159,17.59585,4.461],[-159,14.74585,-22.789],[-159,14.98335,58.461],[-159,15.22085,64.211],[-159,13.32085,-46.289],[-159,17.35835,-71.539],[-159,12.84585,60.961],[-159,8.33335,19.711],[-159,5.24585,-19.539],[-159,4.29585,-14.289],[-159,5.48335,35.961],[-159,5.24585,21.211],[-159,-0.21665,-39.539],[-159,-5.20415,-23.289],[-159,-1.16665,80.961],[-159,0.49585,-100.039],[-159,-8.29165,11.711],[-159,-10.66665,-31.039],[-159,-9.261808,51.3468],[-159,-12.56665,-43.289],[-159,-12.09165,57.961],[-159,-10.42915,-86.789],[-159,-22.77915,27.211],[-159,-23.72915,18.211],[-159,-29.56038,-0.1493153],[-159,-19.69165,-85.039],[-159,-28.47915,71.461],[-159,-28.47915,76.961],[-159,-32.99165,-36.789],[-159,-27.6479,-84.539],[-159,-39.40415,14.461],[-159,-31.32915,98.711],[-159,-46.52915,-5.539],[-159,-41.06665,-74.289],[-159,-48.26202,-39.69641],[-159,-50.56665,-5.039],[-159,-44.86665,-84.789],[-159,-50.56665,50.461],[-159,-47.47915,77.461],[-159,-50.80415,-57.289],[-159,-52.54582,58.87767],[-159,-55.55415,-16.039],[-159,-59.82915,-32.289],[-159,-56.02915,92.211],[-159,-65.29165,-73.039],[-159,-68.31928,-15.78932],[-159,-70.27915,12.211],[-159,-70.51665,33.211],[-159,-70.51665,-58.039],[-159,-71.46665,45.211],[-159,-74.37749,-27.72419],[-159,-74.63332,-7.622334],[-159,-75.74165,-61.039],[-159,-76.21665,-66.289],[-159,-71.94165,93.961],[-159,-82.62915,26.711],[-159,-86.19165,79.211],[-159,-93.07915,-63.039],[-159,-89.27915,-18.539],[-159,-93.57394,-55.43483],[-159,-92.36665,38.711],[-159,-93.79165,-59.289],[-159,-95.21665,-59.789],[-159,-92.84165,58.211],[-159,-95.45415,55.961],[-159,-96.16665,-34.289],[-159,72.45835,-38.039],[-159,71.74585,-31.039],[-159,70.79585,-32.039],[-159,70.32085,-49.539],[-159,70.08335,-23.789],[-159,65.33335,47.461],[-159,63.43335,-40.789],[-159,60.58335,70.461],[-159,57.49585,-66.789],[-159,53.22085,-57.039],[-159,50.84585,70.461],[-159,48.70835,14.961],[-159,44.43335,-30.789],[-159,44.67085,-18.664],[-159,40.39585,-17.039],[-159,42.29585,8.711],[-159,41.10835,13.961],[-159,36.83335,66.961],[-159,28.4021,-49.289],[-159,33.50835,-78.789],[-159,30.42085,14.461],[-159,28.04585,-7.039],[-159,26.38335,34.961],[-159,28.4021,14.711],[-159,24.24585,61.961],[-159,23.53335,37.461],[-159,25.90835,5.461],[-159,23.29585,13.461],[-159,14.03335,-38.789],[-159,15.45835,11.711],[-159,13.79585,-9.039],[-159,11.18335,34.461],[-159,8.33335,19.711],[-159,3.10835,-37.039],[-159,1.417262,-23.38391],[-159,4.77085,-67.539],[-159,3.9396,-66.539],[-159,-1.997849,-36.41402],[-159,-1.40415,18.961],[-159,0.2319611,61.86378],[-159,-2.35415,12.211],[-159,-0.21665,-53.789],[-159,-2.82915,-47.289],[-159,-0.92915,80.711],[-159,-4.131002,57.83137],[-159,-5.91665,47.461],[-159,-6.39165,79.961],[-159,-8.76665,-54.289],[-159,-14.46665,9.461],[-159,-18.1479,13.961],[-159,-20.87915,-6.039],[-159,-20.64165,-23.539],[-159,-14.46665,94.461],[-159,-10.90415,-103.789],[-159,-25.62915,-6.789],[-159,-26.81665,-20.539],[-159,-20.75991,-63.91349],[-159,-24.67915,-70.289],[-159,-29.19165,47.711],[-159,-32.75415,21.211],[-159,-33.20667,22.99392],[-159,-34.65415,1.211],[-159,-28.24165,82.711],[-159,-35.60415,-14.539],[-159,-34.17915,49.50267],[-159,-36.79165,-37.289],[-159,-37.02915,56.711],[-159,-40.82915,-22.039],[-159,-43.20415,27.711],[-159,-43.67915,58.211],[-159,-49.61665,-43.039],[-159,-52.94165,16.961],[-159,-45.34165,103.711],[-159,-49.37915,98.461],[-159,-52.94165,-74.539],[-159,-51.51665,92.461],[-159,-57.69165,-68.039],[-159,-58.87915,59.961],[-159,-60.30415,50.711],[-159,-54.84165,106.961],[-159,-61.01665,-59.539],[-159,-56.97915,103.711],[-159,-60.30415,89.211],[-159,-65.29165,-17.539],[-159,-67.42915,35.461],[-159,-69.09165,36.711],[-159,-63.86665,-98.039],[-159,-70.75415,-40.539],[-159,-72.41665,-46.039],[-159,-72.89165,-36.289],[-159,-77.40415,-71.789],[-159,-76.69165,-10.789],[-159,-78.11665,54.711],[-159,-77.32704,-26.45401],[-159,-78.35415,62.461],[-159,-76.45415,89.711],[-159,-88.32915,27.711],[-159,-89.35831,-33.87233],[-159,-92.84165,-47.039],[-159,-89.27915,-18.789],[-159,-93.55415,-51.039],[-159,-93.79165,34.211],[-159,-92.84165,-29.539],[-159,-94.97915,25.711],[-159,-96.16665,-48.039],[-159,-95.09578,45.83532],[-159,-95.45415,36.961],[-159,-95.69165,32.711],[-159,-96.40415,41.961],[-158,77.68335,47.461],[-158,77.68335,-37.039],[-158,74.35835,-49.039],[-158,70.08335,54.961],[-158,63.43335,-31.789],[-158,59.15835,71.961],[-158,54.64585,-19.289],[-158,48.23335,-42.039],[-158,46.57085,79.961],[-158,46.09585,-17.789],[-158,38.73335,83.211],[-158,34.69585,-53.789],[-158,34.69585,24.711],[-158,32.08335,27.711],[-158,33.27085,9.711],[-158,31.60835,-58.664],[-158,29.70835,64.211],[-158,28.52085,-19.789],[-158,25.90835,83.461],[-158,24.72085,-65.789],[-158,21.63335,32.961],[-158,21.87085,12.711],[-158,19.49585,-50.289],[-158,19.73335,69.961],[-158,20.92085,-60.539],[-158,25.11668,-83.62233],[-158,12.37085,-13.289],[-158,11.42085,-31.289],[-158,14.03335,12.711],[-158,13.32085,-58.039],[-158,11.89585,22.711],[-158,10.47085,-72.789],[-158,2.63335,-50.539],[-158,1.44585,25.961],[-158,3.34585,83.461],[-158,1.68335,66.711],[-158,-0.7906083,77.94017],[-158,-2.59165,-49.789],[-158,-10.42915,-14.539],[-158,-4.993039,-53.94641],[-158,-6.945817,-45.87233],[-158,-9.597885,-34.41401],[-158,-9.95415,-35.289],[-158,-11.61665,-33.289],[-158,-11.37915,-36.539],[-158,-15.89165,-38.039],[-158,-25.86665,-16.789],[-158,-17.31665,-85.789],[-158,-22.77915,52.961],[-158,-19.92915,104.211],[-158,-23.25415,-66.539],[-158,-29.42915,63.711],[-158,-34.57498,57.37767],[-158,-39.40415,-5.039],[-158,-41.14582,-9.872334],[-158,-38.69165,-42.789],[-158,-41.54165,-19.539],[-158,-42.25415,-16.789],[-158,-40.59312,-50.45721],[-158,-47.71665,-12.539],[-158,-40.35415,109.211],[-158,-44.15415,-69.289],[-158,-49.47811,31.44017],[-158,-47.00415,-53.289],[-158,-42.01665,109.211],[-158,-43.75832,109.3777],[-158,-48.66665,72.961],[-158,-52.80091,42.94274],[-158,-53.73332,-38.37233],[-158,-50.09165,-77.539],[-158,-52.22915,72.461],[-158,-49.14165,98.461],[-158,-58.2986,32.59989],[-158,-58.16665,-18.289],[-158,-60.54165,3.711],[-158,-59.11665,68.711],[-158,-63.15415,33.711],[-158,-63.62915,36.211],[-158,-56.97915,-95.289],[-158,-63.62915,45.461],[-158,-64.34165,60.961],[-158,-59.11665,-102.039],[-158,-65.05415,-63.289],[-158,-67.30453,-30.66554],[-158,-68.37915,-7.789],[-158,-70.99165,45.211],[-158,-73.12915,-77.289],[-158,-74.63332,-7.622334],[-158,-75.1479,75.711],[-158,-83.10415,-40.414],[-158,-84.37082,-54.62233],[-158,-89.75171,26.21357],[-158,-89.99165,-70.039],[-158,-96.19304,-34.19178],[-158,74.12085,-24.289],[-158,73.40835,-46.164],[-158,72.22085,-60.039],[-158,72.22085,33.336],[-158,67.23335,58.461],[-158,57.73335,50.461],[-158,38.6146,-62.539],[-158,36.35835,67.836],[-158,33.03335,-19.289],[-158,31.68752,84.87767],[-158,28.65939,69.19017],[-158,23.05835,11.211],[-158,22.34585,5.961],[-158,15.93335,-20.539],[-158,23.05835,-85.289],[-158,14.98335,32.211],[-158,15.93335,10.711],[-158,13.32085,15.461],[-158,14.03335,-60.789],[-158,6.591683,-14.45567],[-158,9.04585,72.086],[-158,8.80835,65.961],[-158,-0.92915,-37.539],[-158,-12.09165,19.711],[-158,-11.14165,-37.789],[-158,-7.34165,-66.289],[-158,-17.19725,-26.41434],[-158,-13.51665,-61.539],[-158,-22.54165,16.211],[-158,-28.71665,11.461],[-158,-19.69165,-86.039],[-158,-25.15415,-48.039],[-158,-26.34165,-42.039],[-158,-24.60475,-64.27319],[-158,-31.11745,-19.69815],[-158,-25.39165,101.461],[-158,-24.20415,-83.789],[-158,-33.46665,51.211],[-158,-38.69165,-16.289],[-158,-37.02915,-35.539],[-158,-33.46665,-71.289],[-158,-42.25415,31.211],[-158,-44.30591,6.384645],[-158,-39.16665,-72.289],[-158,-47.24165,57.461],[-158,-50.69859,48.34989],[-158,-53.55455,-35.85183],[-158,-56.26665,28.211],[-158,-58.64165,41.211],[-158,-63.39165,-50.539],[-158,-59.35415,100.711],[-158,-66.02394,-60.68483],[-158,-68.14165,75.711],[-158,-71.106,-34.66709],[-158,-72.89165,-67.289],[-158,-68.85415,98.961],[-158,-77.18681,49.03469],[-158,-77.87915,48.461],[-158,-79.65894,-30.91246],[-158,-79.06665,71.711],[-158,-83.81665,34.211],[-158,-80.96665,75.711],[-158,-86.42915,79.461],[-158,-89.51665,47.211],[-158,-91.89165,-42.789],[-158,-92.02571,44.60229],[-158,-91.17915,-25.539],[-158,-92.68332,62.12767],[-158,-95.331,49.59063],[-158,-96.64165,31.711],[-158,-95.7972,-32.65011],[-158,72.45835,56.461],[-158,70.79585,58.711],[-158,62.48335,-40.289],[-158,62.72085,68.961],[-158,46.57085,8.461],[-158,42.05835,79.461],[-158,43.00835,-66.539],[-158,41.10835,-79.289],[-158,36.12085,9.711],[-158,33.50835,-63.539],[-158,31.84585,-63.164],[-158,28.75835,-55.539],[-158,27.80835,-13.289],[-158,22.10835,-25.039],[-158,24.48335,78.711],[-158,21.63335,78.461],[-158,24.72085,-81.289],[-158,16.3787,-30.19534],[-158,23.06165,-79.95219],[-158,22.10835,-73.789],[-158,14.27085,-39.789],[-158,14.42918,38.04433],[-158,9.75835,87.211],[-158,8.33335,73.461],[-158,10.70835,-68.789],[-158,6.67085,62.961],[-158,6.67085,-67.039],[-158,3.563558,80.35683],[-158,5.48335,-73.539],[-158,-5.322493,-37.66414],[-158,-7.57915,-35.789],[-158,-9.360264,-33.41405],[-158,-8.646434,69.33446],[-158,-7.731619,96.62149],[-158,-11.85415,-54.539],[-158,-11.85415,75.711],[-158,-12.32915,-63.789],[-158,-11.08008,-71.97418],[-158,-13.8729,-76.039],[-158,-26.9222,-20.40011],[-158,-22.30415,67.461],[-158,-24.91665,54.211],[-158,-21.74998,99.62767],[-158,-28.02174,-50.69641],[-158,-25.50991,-66.41348],[-158,-32.75415,9.961],[-158,-27.76665,60.211],[-158,-33.82909,-16.89325],[-158,-27.05415,-83.789],[-158,-37.02915,11.211],[-158,-37.97915,-14.789],[-158,-34.41665,56.961],[-158,-33.46665,72.211],[-158,-39.64165,14.211],[-158,-44.15415,48.461],[-158,-46.05415,-26.289],[-158,-46.78314,29.55128],[-158,-46.21248,42.37767],[-158,-38.69165,-95.289],[-158,-47.24165,39.211],[-158,-40.44651,109.4332],[-158,-40.35415,-97.289],[-158,-49.37915,-39.039],[-158,-50.48748,33.87767],[-158,-51.99165,6.961],[-158,-47.24165,-91.789],[-158,-48.90415,98.711],[-158,-56.85592,-19.4187],[-158,-54.36665,-88.289],[-158,-55.31665,-91.539],[-158,-61.96665,-36.789],[-158,-56.02915,-94.039],[-158,-62.52082,-29.87233],[-158,-64.81665,-12.539],[-158,-66.74145,36.54961],[-158,-61.96665,81.461],[-158,-61.72915,87.711],[-158,-69.80415,-40.539],[-158,-69.32915,58.711],[-158,-71.70415,45.211],[-158,-76.21665,-44.039],[-158,-74.31665,-87.789],[-158,-77.40415,60.461],[-158,-81.91665,27.461],[-158,-79.54165,78.961],[-158,-82.62915,-85.289],[-158,-84.29165,-13.789],[-158,-88.6722,-31.65011],[-158,-89.99165,72.461],[-158,-89.75415,-18.789],[-158,-93.43974,34.09075],[-158,-93.10554,-29.94178],[-158,-96.16665,44.961],[-158,76.25835,-43.039],[-158,75.30835,36.211],[-158,70.08335,-23.539],[-158,63.90835,-28.039],[-158,61.53335,-44.789],[-158,50.13335,-10.039],[-158,45.14585,29.461],[-158,45.38335,-75.789],[-158,38.49585,-60.539],[-158,36.59585,-8.039],[-158,31.60835,55.711],[-158,24.95835,-9.039],[-158,20.92085,85.461],[-158,15.42976,-39.69564],[-158,16.01252,61.62767],[-158,16.64585,20.961],[-158,12.7271,-39.789],[-158,13.55835,-12.039],[-158,19.25835,-86.039],[-158,13.08335,-58.039],[-158,11.89585,-63.039],[-158,5.95835,-23.039],[-158,14.03335,-78.539],[-158,3.939602,-36.164],[-158,3.82085,11.711],[-158,2.15835,17.211],[-158,-0.92915,-21.289],[-158,3.4646,-67.539],[-158,4.77085,-86.289],[-158,-1.87915,-51.789],[-158,-1.958317,-54.87233],[-158,-3.383317,79.29433],[-158,-6.62915,28.961],[-158,-6.86665,-61.289],[-158,-13.27915,-61.789],[-158,-25.15415,-2.789],[-158,-22.89749,40.83506],[-158,-22.30415,-50.789],[-158,-20.0479,-79.039],[-158,-27.76665,-44.539],[-158,-31.80415,-18.789],[-158,-29.19165,47.711],[-158,-33.46665,-8.539],[-158,-31.80415,34.211],[-158,-20.64165,-109.289],[-158,-32.99165,-36.539],[-158,-35.84165,-19.539],[-158,-31.96248,81.12767],[-158,-38.37498,32.12767],[-158,-27.19269,-109.3098],[-158,-42.96665,4.211],[-158,-35.12915,109.211],[-158,-46.05415,34.211],[-158,-43.67915,109.461],[-158,-43.3229,-112.539],[-158,-53.354,-36.97759],[-158,-56.71526,-38.26122],[-158,-52.24894,-93.18483],[-158,-50.32915,-107.789],[-158,-58.58007,-43.72419],[-158,-60.42313,17.33645],[-158,-61.96172,14.27873],[-158,-52.94165,-108.539],[-158,-60.54165,-58.539],[-158,-64.2233,20.8366],[-158,-65.52915,29.461],[-158,-65.05415,-21.789],[-158,-63.62915,72.461],[-158,-68.14165,45.461],[-158,-63.86665,-97.789],[-158,-70.04165,-36.789],[-158,-72.41665,58.461],[-158,-75.97915,50.461],[-158,-77.16665,-67.289],[-158,-77.64165,75.211],[-158,-82.62915,-53.789],[-158,-81.44165,-88.164],[-158,-84.29165,-66.039],[-158,-84.05415,-27.539],[-158,-89.51665,20.211],[-158,-89.48147,-34.40937],[-158,-90.22915,48.961],[-158,-92.05634,44.38487],[-158,-91.81248,-33.87233],[-158,-96.04568,29.08526],[-158,-96.66804,-36.44178],[-158,-98.06665,-46.789],[-158,73.40835,-33.289],[-158,73.40835,-29.289],[-158,63.67085,12.711],[-158,60.82085,70.711],[-158,59.63335,-37.789],[-158,59.15835,-14.039],[-158,56.78335,-61.789],[-158,54.40835,-40.789],[-158,50.37085,78.211],[-158,47.75835,-39.039],[-158,50.60835,-71.539],[-158,44.67085,81.211],[-158,44.19585,16.961],[-158,41.58335,-52.539],[-158,37.78335,-58.039],[-158,34.45835,-16.789],[-158,35.40835,7.711],[-158,33.03335,64.961],[-158,34.22085,11.961],[-158,30.89585,32.711],[-158,33.74585,-78.539],[-158,30.18335,-75.539],[-158,26.38335,14.461],[-158,25.90835,5.461],[-158,21.39585,5.711],[-158,22.10835,-80.289],[-158,15.93335,26.711],[-158,13.38242,-45.97419],[-158,15.3396,-59.414],[-158,10.70835,-7.789],[-158,9.799399,45.62613],[-158,11.34168,16.79433],[-158,14.03335,-68.289],[-158,9.99585,6.461],[-158,7.38335,30.961],[-158,6.43335,68.961],[-158,3.128143,-37.43483],[-158,10.70835,-82.789],[-158,-3.06665,-21.039],[-158,-1.87915,-36.289],[-158,-3.54165,-18.039],[-158,1.44585,-82.039],[-158,-4.49165,41.961],[-158,-0.45415,-92.539],[-158,-9.24165,-9.039],[-158,-8.310709,-29.94949],[-158,-1.87915,-94.289],[-158,-9.95415,-29.789],[-158,-11.29998,105.3777],[-158,-17.07915,29.461],[-158,-21.11665,-6.039],[-158,-18.14775,-32.66407],[-158,-15.89165,-60.539],[-158,-22.4229,11.461],[-158,-23.01665,-13.039],[-158,-13.04165,-86.789],[-158,-15.91144,92.35683],[-158,-16.60415,92.711],[-158,-16.60415,-86.289],[-158,-24.14258,-48.22419],[-158,-29.90415,-11.039],[-158,-24.44165,-83.789],[-158,-32.19998,35.87767],[-158,-27.18609,106.8499],[-158,-29.66665,78.961],[-158,-34.17915,-48.039],[-158,-34.41665,56.461],[-158,-36.79165,55.961],[-158,-42.90361,-22.97727],[-158,-38.69165,-65.789],[-158,-45.34165,2.711],[-158,-41.54165,-54.039],[-158,-36.15832,-107.6223],[-158,-48.05311,57.44017],[-158,-42.72915,100.211],[-158,-44.39165,-78.039],[-158,-53.89165,11.211],[-158,-55.23748,24.62767],[-158,-58.87915,-25.039],[-158,-60.06665,76.461],[-158,-58.40415,-96.039],[-158,-61.49165,89.461],[-158,-61.72915,-91.289],[-158,-68.01019,49.44428],[-158,-73.46536,-8.18509],[-158,-73.60415,-9.539],[-158,-76.92915,73.211],[-158,-81.14423,-11.28957],[-158,-79.77915,88.461],[-158,-82.15415,81.711],[-158,-85.00415,-83.289],[-158,-86.19165,-17.539],[-158,-89.99165,35.711],[-158,-91.41665,-47.539],[-158,-95.45415,-41.539],[-158,-96.87915,33.711],[-158,-98.54165,-45.789],[-158,77.44585,-48.039],[-158,74.12085,-43.539],[-158,68.65835,-58.789],[-158,67.47085,-38.539],[-158,62.95835,-59.289],[-158,62.72085,-24.289],[-158,58.92085,-47.539],[-158,58.68335,-24.789],[-158,48.47085,79.461],[-158,45.38335,-51.789],[-158,44.43335,76.961],[-158,37.07085,81.711],[-158,27.33335,-6.539],[-158,27.09585,14.211],[-158,23.77085,54.461],[-158,23.29585,80.961],[-158,17.99608,30.81285],[-158,23.77085,-85.289],[-158,14.8646,75.711],[-158,12.37085,-16.289],[-158,11.65835,-27.539],[-158,9.75835,56.961],[-158,9.28335,19.211],[-158,5.95835,30.961],[-158,0.09671806,-27.27511],[-158,2.39585,71.461],[-158,0.02085,-42.539],[-158,1.68335,66.711],[-158,4.77085,-93.539],[-158,-1.245817,42.54433],[-158,0.2319611,61.86378],[-158,-0.5333167,-47.62233],[-158,-1.40415,31.461],[-158,-2.11665,-37.039],[-158,-7.10415,-34.039],[-158,-7.81665,-51.039],[-158,-6.86665,-70.039],[-158,-12.68499,-35.66414],[-158,-16.84165,-20.789],[-158,-17.55415,-16.789],[-158,-15.89165,95.211],[-158,-22.16561,75.94017],[-158,-24.67915,-52.789],[-158,-28.71665,48.961],[-158,-32.99165,-11.789],[-158,-31.09165,-40.289],[-158,-27.05415,92.461],[-158,-30.61665,-53.039],[-158,-32.27915,-56.789],[-158,-35.12915,47.711],[-158,-42.25415,-18.789],[-158,-41.54165,-42.039],[-158,-45.10415,28.461],[-158,-41.62082,-70.37233],[-158,-40.82915,-84.039],[-158,-50.40832,-34.37233],[-158,-51.51665,50.211],[-158,-54.12915,19.461],[-158,-45.71109,105.0999],[-158,-54.60415,41.711],[-158,-57.92915,-36.289],[-158,-57.21665,-91.539],[-158,-62.20415,-43.539],[-158,-65.44074,34.13751],[-158,-57.29582,106.8777],[-158,-64.10415,-56.789],[-158,-64.45486,71.46915],[-158,-69.34894,-36.46569],[-158,-69.56665,-41.789],[-158,-70.04165,-58.289],[-158,-76.38488,-59.02858],[-158,-77.16665,-39.789],[-158,-77.40415,-71.789],[-158,-78.82915,-56.789],[-158,-85.71665,16.961],[-158,-89.99165,-19.289],[-158,-93.55415,55.711],[-158,-95.92915,56.461],[-158,-96.00832,-32.62233],[-158,79.10835,35.211],[-158,76.73335,-50.289],[-158,76.02085,-47.039],[-158,66.52085,-34.789],[-158,58.92085,-38.789],[-158,55.83335,-28.664],[-158,54.17085,-18.914],[-158,51.55835,38.211],[-158,47.04585,-6.789],[-158,46.33335,-78.539],[-158,41.34585,-43.539],[-158,40.87085,-46.539],[-158,43.72085,16.961],[-158,41.34585,-52.289],[-158,42.05835,-14.039],[-158,44.19585,-81.539],[-158,40.39585,-6.539],[-158,39.92085,-78.289],[-158,29.70835,39.836],[-158,32.40002,-82.20567],[-158,28.28335,76.711],[-158,31.13335,-80.539],[-158,21.15835,6.211],[-158,19.02085,85.461],[-158,19.1396,-78.914],[-158,12.84585,60.711],[-158,19.02085,-82.539],[-158,14.98335,-84.039],[-158,10.94585,-63.539],[-158,7.38335,69.961],[-158,5.72085,31.211],[-158,2.15835,-41.039],[-158,1.92085,38.461],[-158,1.68335,82.461],[-158,-0.45415,59.461],[-158,-1.87915,-44.289],[-158,-6.39165,-19.039],[-158,-3.884706,36.82211],[-158,-4.96665,-39.539],[-158,-8.76665,14.211],[-158,-4.25415,85.461],[-158,-5.44165,-53.039],[-158,-10.66665,62.961],[-158,-11.37915,68.961],[-158,-13.27915,-46.289],[-158,-8.133317,-82.37233],[-158,-18.50415,13.961],[-158,-21.11665,-9.039],[-158,-10.66665,-86.789],[-158,-21.59165,-16.539],[-158,-18.26665,90.961],[-158,-17.31665,-74.289],[-158,-23.49165,43.461],[-158,-24.67915,29.211],[-158,-22.77915,52.961],[-158,-24.0854,42.461],[-158,-19.69165,101.461],[-158,-23.49165,-75.039],[-158,-32.91248,9.877666],[-158,-29.66665,78.961],[-158,-37.02915,19.961],[-158,-25.62915,-106.539],[-158,-41.54165,-19.539],[-158,-40.82915,52.711],[-158,-43.91665,-29.289],[-158,-48.66665,13.961],[-158,-46.76665,-41.539],[-158,-49.61665,-40.789],[-158,-52.94165,-30.289],[-158,-53.31769,-49.80983],[-158,-53.65415,53.961],[-158,-57.03856,12.56525],[-158,-52.46665,-82.289],[-158,-56.26665,-54.539],[-158,-60.42313,17.33645],[-158,-58.16665,-51.289],[-158,-58.9979,59.711],[-158,-60.77915,-51.789],[-158,-61.96665,-26.789],[-158,-60.06665,-75.664],[-158,-57.77082,-93.87233],[-158,-63.18274,51.05475],[-158,-68.93332,38.12767],[-158,-69.68931,16.6004],[-158,-70.27915,13.211],[-158,-69.90965,-6.923202],[-158,-69.71178,-18.40011],[-158,-69.80415,-17.289],[-158,-70.36418,54.76038],[-158,-68.37915,-83.039],[-158,-69.32915,-98.289],[-158,-75.02915,9.211],[-158,-75.86163,28.33781],[-158,-75.29304,-44.94178],[-158,-76.45415,48.211],[-158,-80.01665,-53.039],[-158,-79.62082,-40.12233],[-158,-81.07978,75.46923],[-158,-82.7347,-28.40011],[-158,-83.57915,70.711],[-158,-84.76665,-16.039],[-158,-87.37915,-76.539],[-158,-88.09165,-73.539],[-158,-89.51665,-47.289],[-158,-92.84165,61.461],[-158,-95.92915,27.461],[-158,-98.06665,-50.789],[-158,77.92085,-37.039],[-158,76.73335,34.711],[-158,76.02085,-52.539],[-158,76.25835,-28.789],[-158,69.37085,-41.289],[-158,70.08335,-17.539],[-158,66.52085,32.211],[-158,66.52085,-21.039],[-158,64.62085,-42.789],[-158,60.10835,-54.164],[-158,61.77085,14.211],[-158,60.10835,-23.039],[-158,50.37085,47.961],[-158,49.65835,-75.789],[-158,43.24585,-57.039],[-158,41.58335,6.961],[-158,31.2521,80.211],[-158,32.55835,-67.914],[-158,30.18335,14.211],[-158,24.48335,78.711],[-158,23.37007,10.22663],[-158,22.34585,7.461],[-158,21.63335,5.461],[-158,19.02085,-60.039],[-158,16.05357,5.834457],[-158,12.13335,30.711],[-158,14.01356,-65.18483],[-158,11.65835,68.961],[-158,12.13335,-59.289],[-158,6.413558,-14.64317],[-158,8.33335,73.461],[-158,9.04585,-60.789],[-158,-1.40415,18.961],[-158,-1.87915,-51.539],[-158,-2.11665,63.711],[-158,-9.356002,-19.16863],[-158,-7.34165,48.711],[-158,-11.46491,-39.92558],[-158,-16.12915,14.461],[-158,-17.63332,-20.62233],[-158,-12.32915,84.961],[-158,-18.97915,40.961],[-158,-15.17915,-85.039],[-158,-26.10415,-17.039],[-158,-22.88525,51.69421],[-158,-25.15415,54.211],[-158,-24.44165,-54.289],[-158,-26.10415,-53.289],[-158,-23.25415,109.961],[-158,-23.96665,-79.289],[-158,-33.22915,22.961],[-158,-28.00415,82.711],[-158,-30.14165,-56.039],[-158,-28.24165,92.211],[-158,-37.02915,36.961],[-158,-39.50091,-24.66863],[-158,-36.07915,85.461],[-158,-41.77915,36.461],[-158,-48.71943,-45.17789],[-158,-45.10415,-73.289],[-158,-50.69859,48.34989],[-158,-53.17915,-45.289],[-158,-45.10415,-108.289],[-158,-54.60415,-36.539],[-158,-53.89165,-62.789],[-158,-56.66248,39.62767],[-158,-58.99643,-12.91246],[-158,-61.04304,-57.94178],[-158,-56.26665,-94.039],[-158,-64.81665,-15.539],[-158,-65.52915,43.711],[-158,-66.00415,-53.539],[-158,-65.76665,60.711],[-158,-66.59925,-11.9124],[-158,-68.22228,-35.95258],[-158,-67.90415,-50.539],[-158,-73.60415,34.461],[-158,-75.97915,-37.789],[-158,-75.74165,79.711],[-158,-76.21665,-89.539],[-158,-81.30971,58.84989],[-158,-84.05415,-80.539],[-158,-90.46665,-41.539],[-158,-88.09165,-23.789],[-158,-93.79165,-59.289],[-158,-92.84165,-28.539],[-158,-94.02915,-32.789],[-158,-97.35415,-35.789],[-158,67.70835,64.461],[-158,64.38335,-66.539],[-158,61.77085,-40.289],[-158,61.29585,-72.539],[-158,57.02085,-34.039],[-158,50.13335,23.961],[-158,50.84585,7.461],[-158,48.94585,-77.789],[-158,48.70835,10.211],[-158,46.09585,16.961],[-158,46.57085,12.211],[-158,42.29585,-47.539],[-158,31.37085,77.461],[-158,25.90835,-60.539],[-158,25.11668,-9.122334],[-158,23.19029,-6.400111],[-158,23.51356,-67.43483],[-158,17.12085,-71.289],[-158,11.89585,22.711],[-158,0.73335,-52.789],[-158,4.77085,-78.039],[-158,-5.44165,44.961],[-158,-6.945817,-45.87233],[-158,-17.55415,29.461],[-158,-11.48471,-71.90011],[-158,-14.70415,65.211],[-158,-12.9273,98.59063],[-158,-10.19165,-102.539],[-158,-11.12186,-103.6848],[-158,-22.77915,10.961],[-158,-15.89165,95.211],[-158,-23.96665,13.961],[-158,-21.11665,42.461],[-158,-17.07915,-64.789],[-158,-25.86665,9.961],[-158,-17.55415,103.711],[-158,-27.29165,-11.289],[-158,-23.25415,-58.289],[-158,-21.82915,99.461],[-158,-26.2229,-47.289],[-158,-30.61665,34.211],[-158,-32.99165,20.711],[-158,-33.22915,-23.789],[-158,-28.47915,71.211],[-158,-30.14165,-56.039],[-158,-37.50415,-24.789],[-158,-34.89323,-51.45742],[-158,-42.01665,-8.039],[-158,-41.54165,-28.539],[-158,-43.67915,-14.539],[-158,-42.80832,34.086],[-158,-34.89165,-87.789],[-158,-38.21665,76.211],[-158,-46.05415,34.211],[-158,-45.81665,39.711],[-158,-48.19165,3.961],[-158,-40.35415,110.461],[-158,-49.85415,-26.289],[-158,-47.00415,73.211],[-158,-46.05415,-104.039],[-158,-50.80415,89.211],[-158,-53.17915,71.461],[-158,-56.85592,-19.4187],[-158,-59.11555,-28.7265],[-158,-59.82915,-25.789],[-158,-60.29535,-27.78437],[-158,-58.18644,103.3152],[-158,-59.11665,-102.039],[-158,-63.86665,-100.289],[-158,-73.68478,47.25575],[-158,-73.36665,-7.789],[-158,-73.37252,-22.78282],[-158,-74.79165,-43.289],[-158,-73.12915,-77.289],[-158,-73.36665,-74.289],[-158,-76.92915,74.711],[-158,-79.181,-8.40937],[-158,-81.91665,19.711],[-158,-85.47915,44.461],[-158,-83.34165,70.461],[-158,-85.95415,-76.789],[-158,-83.57915,84.711],[-158,-85.00415,-16.039],[-158,-89.27915,48.711],[-158,-92.12915,-69.289],[-158,-91.17915,21.211],[-158,-91.89165,49.461],[-158,-90.01804,-19.94178],[-158,-91.49582,-24.37233],[-158,-95.69165,-39.039],[-158,-95.21665,-30.539],[-157,77.44585,-38.039],[-157,76.25835,-43.039],[-157,69.60835,53.961],[-157,66.75835,-65.789],[-157,54.17085,39.211],[-157,50.13335,6.711],[-157,47.99585,18.711],[-157,46.80835,-14.039],[-157,44.43335,5.961],[-157,42.29585,-5.789],[-157,38.02085,-18.539],[-157,35.88335,79.711],[-157,35.64585,-14.539],[-157,36.59585,4.461],[-157,30.42085,83.461],[-157,32.08335,-82.289],[-157,28.28335,-5.539],[-157,27.09585,-68.664],[-157,28.99585,-80.789],[-157,19.49585,-70.539],[-157,14.74585,-6.789],[-157,12.84585,7.211],[-157,11.65835,-63.039],[-157,10.15418,6.544333],[-157,0.25835,-20.789],[-157,0.25835,-30.789],[-157,3.266683,80.29433],[-157,1.92085,-63.289],[-157,-1.16665,-58.539],[-157,-8.52915,69.211],[-157,-8.831645,-93.48293],[-157,-18.14775,-32.66407],[-157,-11.45832,-79.12233],[-157,-22.06665,-29.539],[-157,-25.15415,-2.789],[-157,-18.97915,63.711],[-157,-26.34165,-7.789],[-157,-19.21665,-64.039],[-157,-15.65415,-94.289],[-157,-23.96665,37.961],[-157,-23.57299,-43.18021],[-157,-25.62915,34.211],[-157,-27.70698,-37.9767],[-157,-29.06801,-36.91503],[-157,-27.52915,69.711],[-157,-33.78332,-22.87233],[-157,-36.19252,-19.9176],[-157,-33.14998,66.37767],[-157,-38.45415,-24.789],[-157,-42.01665,28.961],[-157,-42.74625,-22.97521],[-157,-43.67915,43.211],[-157,-40.82915,78.211],[-157,-42.01665,77.211],[-157,-49.11624,41.24084],[-157,-43.67915,-100.039],[-157,-50.32915,-66.039],[-157,-55.55415,25.211],[-157,-55.91116,21.08743],[-157,-55.70568,-7.566564],[-157,-55.79165,-9.539],[-157,-51.27915,81.711],[-157,-52.94165,-74.289],[-157,-51.04165,93.961],[-157,-61.01665,-22.539],[-157,-62.44165,-30.039],[-157,-63.62915,-19.539],[-157,-72.67394,-65.43483],[-157,-74.07915,-25.289],[-157,-74.79165,-56.539],[-157,-72.17915,-95.039],[-157,-80.25415,-56.539],[-157,-80.49165,49.961],[-157,-81.44165,13.211],[-157,-86.19165,-51.039],[-157,-83.57915,78.961],[-157,-83.57915,-13.039],[-157,-88.32915,-73.289],[-157,-90.22915,68.711],[-157,-92.36665,66.961],[-157,-96.40415,42.461],[-157,78.39585,-47.039],[-157,76.25835,51.461],[-157,73.88335,-58.289],[-157,69.84585,-23.539],[-157,69.37085,21.461],[-157,67.94585,-26.789],[-157,62.24585,70.211],[-157,58.44585,73.086],[-157,56.07085,-57.664],[-157,54.17085,39.211],[-157,53.69585,65.211],[-157,54.40835,-9.789],[-157,53.45835,-75.289],[-157,50.37085,-74.789],[-157,41.58335,-16.039],[-157,42.77085,-66.289],[-157,41.34585,-15.039],[-157,29.94585,39.711],[-157,29.23335,75.461],[-157,27.33335,-15.289],[-157,28.75835,-71.289],[-157,21.87085,-35.539],[-157,22.58335,-63.039],[-157,20.20835,-55.789],[-157,18.78335,85.711],[-157,23.05835,-82.789],[-157,16.01252,61.62767],[-157,14.27085,-9.539],[-157,13.55835,70.711],[-157,14.27085,-76.039],[-157,9.52085,72.211],[-157,13.32085,-78.789],[-157,10.46425,-68.69178],[-157,12.84585,-80.539],[-157,9.441684,-88.62233],[-157,0.25835,-25.789],[-157,1.92085,38.461],[-157,-2.224405,-35.16786],[-157,5.24585,-81.539],[-157,-4.01665,20.711],[-157,-6.15415,-32.039],[-157,-6.15415,30.211],[-157,-4.843502,56.33137],[-157,-4.96665,86.461],[-157,-3.30415,-101.789],[-157,-11.25999,-36.66414],[-157,-11.256,79.08137],[-157,-13.35832,52.04433],[-157,-16.60415,-29.039],[-157,-8.52915,-84.789],[-157,-17.90991,29.08549],[-157,-19.92915,22.961],[-157,-21.11665,-46.539],[-157,-23.25415,33.461],[-157,-17.07915,-75.289],[-157,-18.14651,-85.66461],[-157,-22.30415,67.461],[-157,-19.92915,-84.289],[-157,-30.14165,-1.539],[-157,-24.67915,99.711],[-157,-25.62915,-89.539],[-157,-34.57498,41.62767],[-157,-36.07915,39.211],[-157,-40.11665,-8.789],[-157,-40.11665,-14.289],[-157,-33.3611,109.8499],[-157,-44.62915,-21.789],[-157,-44.62915,-39.039],[-157,-47.24165,-10.789],[-157,-46.05415,48.961],[-157,-38.45415,-100.039],[-157,-49.37915,25.461],[-157,-47.47915,-64.789],[-157,-52.82502,17.84011],[-157,-53.0933,4.134697],[-157,-43.91665,110.461],[-157,-47.00415,95.461],[-157,-58.87915,-21.289],[-157,-62.91665,24.711],[-157,-58.16665,79.711],[-157,-57.21665,-91.539],[-157,-62.36248,57.37767],[-157,-67.19165,34.711],[-157,-66.12144,60.836],[-157,-63.15415,-96.539],[-157,-64.81665,84.711],[-157,-68.99494,-32.39542],[-157,-69.56665,-47.539],[-157,-70.04165,-55.289],[-157,-71.22915,5.211],[-157,-72.04549,-37.4248],[-157,-74.79165,28.711],[-157,-74.55415,-79.539],[-157,-78.00814,40.10306],[-157,-76.45415,-93.289],[-157,-76.53332,85.62767],[-157,-85.02394,-58.68483],[-157,-83.10415,-86.414],[-157,-85.73644,-48.43483],[-157,-82.86665,81.961],[-157,-87.61665,-44.039],[-157,-89.04165,20.461],[-157,-90.94165,-47.289],[-157,-94.50415,-59.289],[-157,-95.69165,24.711],[-157,-94.26665,-28.039],[-157,-97.706,39.84063],[-157,69.60835,-35.789],[-157,69.84585,-34.289],[-157,69.37085,-42.289],[-157,58.68335,9.961],[-157,52.03335,-77.289],[-157,50.84585,-8.289],[-157,41.58335,-14.039],[-157,35.88335,31.461],[-157,34.93335,-10.039],[-157,32.79585,64.711],[-157,23.53335,75.961],[-157,18.54585,84.211],[-157,13.55835,36.211],[-157,15.22085,-63.789],[-157,6.43335,68.961],[-157,3.82085,-69.039],[-157,1.68335,82.461],[-157,0.97085,-60.289],[-157,-2.11665,-58.289],[-157,-5.44165,-56.039],[-157,-14.0213,-20.13276],[-157,-10.30893,-55.16246],[-157,-10.58748,65.12767],[-157,-18.02915,-39.289],[-157,-13.27915,-75.289],[-157,-23.25415,33.461],[-157,-17.07915,108.211],[-157,-22.18122,62.07703],[-157,-32.91248,9.877666],[-157,-32.89159,20.01424],[-157,-33.24234,-36.46955],[-157,-33.70415,43.961],[-157,-37.1523,19.84063],[-157,-44.23332,-30.12233],[-157,-44.62915,-27.039],[-157,-45.81665,25.711],[-157,-45.81665,26.961],[-157,-42.25415,-62.789],[-157,-48.90415,-19.039],[-157,-47.95415,-33.539],[-157,-49.47811,31.44017],[-157,-49.61665,-40.789],[-157,-50.88332,-79.12233],[-157,-58.48332,-12.62233],[-157,-52.46665,100.461],[-157,-63.18274,51.05475],[-157,-60.30415,-78.539],[-157,-63.15415,-55.039],[-157,-64.10415,-41.289],[-157,-66.32082,53.836],[-157,-66.71665,-7.039],[-157,-73.60415,56.961],[-157,-77.64165,-59.039],[-157,-76.92915,73.211],[-157,-81.99529,36.00375],[-157,-79.54165,88.961],[-157,-84.05415,-27.539],[-157,-86.19165,-82.039],[-157,-87.61665,-73.539],[-157,-88.32915,-73.789],[-157,-87.0097,-18.15011],[-157,-94.85405,47.58394],[-157,72.22085,33.336],[-157,70.55835,60.836],[-157,67.70835,60.211],[-157,66.99585,-62.289],[-157,58.44585,-11.789],[-157,54.64585,-34.164],[-157,40.39585,73.961],[-157,39.86148,-55.6015],[-157,36.59585,-32.039],[-157,31.13335,50.461],[-157,31.84585,75.461],[-157,33.27085,14.961],[-157,29.47085,50.211],[-157,27.33335,57.211],[-157,27.09585,-56.039],[-157,31.13335,-85.289],[-157,26.62085,9.461],[-157,25.05731,-83.30983],[-157,17.35835,-13.039],[-157,18.07085,66.211],[-157,18.07085,5.211],[-157,15.93335,5.461],[-157,14.74585,75.461],[-157,17.59585,-68.789],[-157,11.65835,-63.039],[-157,8.33335,14.461],[-157,7.205958,34.89773],[-157,10.94585,-71.289],[-157,7.14585,69.961],[-157,7.85835,-62.789],[-157,1.20835,-43.039],[-157,-1.87915,-37.539],[-157,-1.64165,42.461],[-157,0.73335,-63.539],[-157,-4.01665,-44.289],[-157,-6.15415,-34.289],[-157,-8.05415,27.711],[-157,-12.68499,-35.66414],[-157,-17.63332,-20.62233],[-157,-11.85415,-95.039],[-157,-24.36737,-75.52331],[-157,-36.79165,43.461],[-157,-37.36341,-45.41863],[-157,-40.11665,-24.789],[-157,-41.77915,-19.539],[-157,-43.20415,4.961],[-157,-42.48579,-16.22149],[-157,-40.35415,-70.789],[-157,-40.82915,97.711],[-157,-50.80415,-13.539],[-157,-47.95415,-68.039],[-157,-50.32915,-78.039],[-157,-48.66665,93.711],[-157,-56.02915,-9.539],[-157,-52.65284,65.64465],[-157,-47.00415,-106.789],[-157,-57.47944,36.30359],[-157,-58.87915,-21.539],[-157,-68.37915,60.461],[-157,-69.32915,-9.789],[-157,-69.56665,-41.789],[-157,-71.38537,-18.62456],[-157,-73.60415,-54.039],[-157,-74.24397,-31.11542],[-157,-75.74165,-61.039],[-157,-75.97915,-89.539],[-157,-78.82915,-56.789],[-157,-79.77915,-73.789],[-157,-80.72915,-60.789],[-157,-83.34165,-35.289],[-157,-83.57915,-80.539],[-157,-81.67915,81.711],[-157,-85.00415,-83.289],[-157,-84.76665,60.961],[-157,-89.53644,-46.68483],[-157,-90.70415,-47.039],[-157,-91.25832,-47.37233],[-157,-88.35554,-20.69178],[-157,76.49585,-32.289],[-157,73.88335,21.961],[-157,64.14585,68.461],[-157,59.87085,-18.789],[-157,57.49585,36.211],[-157,52.27085,11.961],[-157,50.60835,5.711],[-157,47.04585,-6.789],[-157,43.24585,-18.789],[-157,42.53335,-18.039],[-157,42.29585,76.711],[-157,35.64585,-13.789],[-157,32.08335,60.211],[-157,26.73975,13.33593],[-157,26.38335,14.461],[-157,24.48335,78.461],[-157,24.95835,80.711],[-157,24.24585,-59.289],[-157,21.63335,17.211],[-157,23.53335,-82.289],[-157,18.78335,-79.789],[-157,11.72102,22.61378],[-157,3.266683,-45.62233],[-157,-1.16665,-33.039],[-157,-3.30415,-35.539],[-157,-3.172205,-59.15011],[-157,-7.895817,96.54433],[-157,-18.26665,15.211],[-157,-15.25832,-58.62233],[-157,-22.54165,-7.539],[-157,-15.09998,101.6277],[-157,-23.49165,43.461],[-157,-22.64737,74.94382],[-157,-20.95832,-87.62233],[-157,-28.71665,48.961],[-157,-28.71665,-45.289],[-157,-25.86665,-67.289],[-157,-33.95973,-5.453866],[-157,-27.65266,69.96621],[-157,-20.64165,-109.039],[-157,-32.75415,-31.039],[-157,-34.5354,-12.664],[-157,-30.14165,-56.039],[-157,-32.35978,64.25575],[-157,-39.27807,-24.66554],[-157,-43.8111,15.84989],[-157,-45.10415,19.961],[-157,-44.86665,-23.539],[-157,-39.40415,-74.039],[-157,-40.11665,-97.289],[-157,-49.85415,-33.539],[-157,-53.71354,4.315214],[-157,-52.46995,-55.20914],[-157,-53.65415,67.961],[-157,-63.62915,25.961],[-157,-64.57915,16.211],[-157,-68.85415,-32.289],[-157,-68.85415,-19.539],[-157,-63.62915,97.711],[-157,-68.37915,-77.289],[-157,-72.41665,-95.039],[-157,-73.36665,73.711],[-157,-78.35415,11.961],[-157,-80.33331,31.87767],[-157,-81.20415,38.961],[-157,-83.20971,-36.414],[-157,-84.29165,-66.039],[-157,-89.53644,-46.68483],[-157,-91.99721,-23.40011],[-157,77.68335,-49.664],[-157,76.25835,-28.789],[-157,74.59585,-56.789],[-157,72.69585,-21.289],[-157,71.98335,-54.039],[-157,71.50835,-32.539],[-157,68.65835,-43.289],[-157,67.94585,-22.039],[-157,66.99585,-41.789],[-157,67.1146,-61.289],[-157,53.22085,-40.414],[-157,53.93335,-20.789],[-157,44.90835,-7.289],[-157,40.87085,-22.039],[-157,30.89585,3.711],[-157,26.85835,3.711],[-157,22.34585,-32.789],[-157,29.94585,-82.789],[-157,24.48335,-7.039],[-157,19.33752,56.62767],[-157,13.79585,-28.039],[-157,16.64585,76.711],[-157,11.18335,52.461],[-157,7.85835,-28.789],[-157,11.89585,-59.039],[-157,2.87085,68.461],[-157,0.73335,-52.789],[-157,0.02085,56.461],[-157,-1.430539,35.11378],[-157,1.482135,-64.47997],[-157,-6.39165,-10.539],[-157,-7.57915,17.961],[-157,-3.06665,88.711],[-157,-8.29165,22.461],[-157,-10.45872,-35.6328],[-157,-5.20415,-77.289],[-157,-8.881001,69.33137],[-157,-24.20415,-14.539],[-157,-26.34165,-5.789],[-157,-23.57299,-43.18021],[-157,-27.66705,-25.10186],[-157,-33.94165,4.461],[-157,-35.03093,4.62458],[-157,-30.14165,54.211],[-157,-29.19165,87.211],[-157,-39.74851,-19.17],[-157,-40.11665,19.461],[-157,-41.37892,-22.20104],[-157,-43.44165,10.461],[-157,-42.3685,31.59063],[-157,-38.21665,76.211],[-157,-41.54165,-45.289],[-157,-35.99998,108.3777],[-157,-49.4979,50.211],[-157,-44.39165,106.961],[-157,-45.57915,101.961],[-157,-58.08052,-41.11551],[-157,-61.37648,-23.15869],[-157,-55.31665,-91.539],[-157,-59.82915,70.461],[-157,-63.62915,-19.539],[-157,-62.67915,60.711],[-157,-68.85415,-11.039],[-157,-69.56665,-41.789],[-157,-73.60415,34.461],[-157,-73.60415,45.461],[-157,-73.36665,-74.289],[-157,-72.0472,72.82211],[-157,-73.37252,-22.78282],[-157,-76.39991,47.89464],[-157,-75.26665,66.461],[-157,-77.40415,-40.789],[-157,-77.66804,-46.19178],[-157,-78.2206,-31.93849],[-157,-77.64165,-19.789],[-157,-80.49165,-41.039],[-157,-86.19165,-51.039],[-157,-85.79581,-44.37233],[-157,-84.76665,80.961],[-157,-93.07915,67.711],[-157,-97.35415,-48.539],[-157,-97.59165,-40.539],[-157,76.49585,51.711],[-157,73.88335,55.461],[-157,71.6271,-25.539],[-157,69.84585,-61.289],[-157,62.95835,43.461],[-157,61.29585,-72.539],[-157,49.42085,22.711],[-157,47.75835,20.211],[-157,37.30835,-80.539],[-157,25.90835,-7.789],[-157,23.53335,53.211],[-157,22.58335,-64.289],[-157,20.68335,10.711],[-157,18.54585,-10.789],[-157,19.02085,-60.039],[-157,14.98335,48.211],[-157,14.11252,74.37767],[-157,12.52918,5.544333],[-157,12.13335,8.961],[-157,13.79585,-65.289],[-157,9.04585,43.211],[-157,10.46425,-68.69178],[-157,8.57085,-72.539],[-157,5.24585,-64.289],[-157,1.44585,66.711],[-157,1.426058,65.10683],[-157,-1.16665,21.961],[-157,3.82085,-77.539],[-157,-3.30415,-71.039],[-157,-7.34165,72.211],[-157,-15.41665,-21.039],[-157,-14.46665,-38.039],[-157,-13.14721,52.07211],[-157,-8.52915,-84.789],[-157,-16.84165,-28.789],[-157,-20.00832,5.294333],[-157,-13.75415,67.711],[-157,-17.07915,35.461],[-157,-23.01665,10.461],[-157,-16.60415,92.461],[-157,-21.59165,44.211],[-157,-25.86665,13.461],[-157,-25.15415,-24.539],[-157,-24.67915,29.211],[-157,-18.50415,-82.539],[-157,-23.49165,63.711],[-157,-22.30415,-61.789],[-157,-30.731,16.336],[-157,-23.96665,-79.039],[-157,-28.19099,66.89387],[-157,-31.44643,37.58754],[-157,-28.24165,82.461],[-157,-36.31665,-56.539],[-157,-32.04165,-93.039],[-157,-36.94998,70.87767],[-157,-43.20415,-27.289],[-157,-47.95415,-14.789],[-157,-39.40415,111.211],[-157,-47.00415,-29.289],[-157,-48.42915,-34.539],[-157,-47.47915,-48.039],[-157,-42.49165,111.211],[-157,-53.89165,3.961],[-157,-51.99165,-38.789],[-157,-53.41665,-10.539],[-157,-48.21987,80.55321],[-157,-47.00415,93.961],[-157,-54.12915,-38.289],[-157,-50.32915,-78.289],[-157,-48.781,94.34063],[-157,-47.47915,-107.539],[-157,-55.81987,52.55321],[-157,-53.65415,75.711],[-157,-59.36901,15.54957],[-157,-54.36665,-88.039],[-157,-58.281,79.586],[-157,-62.36248,-31.12079],[-157,-63.86665,-15.539],[-157,-62.5604,-74.789],[-157,-62.91665,-80.539],[-157,-66.47915,-40.789],[-157,-67.42915,-38.789],[-157,-71.94165,-37.289],[-157,-70.8597,77.59989],[-157,-74.79165,62.461],[-157,-76.92915,-42.039],[-157,-80.83471,13.34989],[-157,-81.67915,-59.289],[-157,-81.44165,81.711],[-157,-83.45893,-13.16553],[-157,-88.80415,-53.539],[-157,-89.51665,24.961],[-157,-89.99128,28.21293],[-157,-90.54581,69.76656],[-157,-92.20831,40.62767],[-157,-91.89165,62.461],[-157,-95.24591,26.05443],[-157,-96.66144,-34.68483],[-157,-97.59165,40.961],[-157,-98.06665,37.961],[-157,72.04985,24.232],[-157,71.09985,-20.018],[-157,66.34985,45.732],[-157,63.49985,-47.768],[-157,65.87485,10.482],[-157,63.26235,-7.518],[-157,61.95659,-4.143515],[-157,57.14672,-59.143],[-157,56.84985,-6.518],[-157,49.14429,2.120889],[-157,48.06235,10.732],[-157,46.39985,9.982],[-157,44.26235,-7.518],[-157,40.22485,-77.768],[-157,34.04985,23.982],[-157,28.82485,-55.018],[-157,35.94985,73.732],[-157,34.04985,-6.768],[-157,33.33735,72.232],[-157,30.24985,8.982],[-157,23.83735,-12.768],[-157,28.58735,81.482],[-157,19.08735,-43.518],[-157,21.93735,-64.268],[-157,25.57902,66.64867],[-157,15.99985,5.857],[-157,15.99985,3.482],[-157,22.88735,66.732],[-157,7.44985,8.732],[-157,3.64985,9.732],[-157,13.91513,-81.41036],[-157,-1.020983,22.39867],[-157,10.29985,-78.268],[-157,-2.05015,21.232],[-157,3.88735,-68.268],[-157,2.46235,-66.518],[-157,5.9061,60.732],[-157,-4.18765,-53.518],[-157,-2.28765,50.482],[-157,0.32485,-83.018],[-157,-4.18765,-69.768],[-157,-15.82515,15.482],[-157,-10.51777,-106.1911],[-157,-10.60015,-93.518],[-157,-11.78765,-101.018],[-157,-21.28765,-18.268],[-157,-22.5895,-32.13837],[-157,-24.05848,-19.60133],[-157,-25.08765,-27.518],[-157,-18.15899,-106.853],[-157,-29.12515,-27.518],[-157,-29.60015,8.982],[-157,-22.23765,58.982],[-157,-32.45015,-9.518],[-157,-21.76265,81.982],[-157,-28.41265,-68.018],[-157,-28.41265,-70.268],[-157,-29.12515,64.482],[-157,-38.15015,21.482],[-157,-38.15015,-26.268],[-157,-30.62932,-97.93467],[-157,-41.71265,38.232],[-157,-38.86265,-59.518],[-157,-45.03765,-31.518],[-157,-32.21265,107.732],[-157,-45.75015,35.982],[-157,-43.13765,-53.268],[-157,-33.63765,105.232],[-157,-36.48765,79.232],[-157,-44.08765,-56.268],[-157,-46.1064,-47.518],[-157,-40.28765,-88.018],[-157,-42.72195,-84.45554],[-157,-48.91682,-46.85133],[-157,-45.27515,-80.518],[-157,-49.78765,-53.018],[-157,-43.85015,-100.268],[-157,-49.55015,-63.018],[-157,-46.46265,73.482],[-157,-47.5314,75.732],[-157,-50.50015,-74.518],[-157,-47.41265,94.982],[-157,-64.03765,12.982],[-157,-60.3564,-34.268],[-157,-51.68765,80.232],[-157,-58.81265,-59.268],[-157,-58.41682,-90.85133],[-157,-59.05015,-92.268],[-157,-68.07515,39.232],[-157,-73.06265,-23.018],[-157,-72.2314,34.232],[-157,-62.13765,80.982],[-157,-66.41265,60.232],[-157,-67.60015,-80.518],[-157,-72.11265,-53.518],[-157,-71.0439,65.732],[-157,-68.31265,83.732],[-157,-74.58971,-63.40333],[-157,-70.21265,89.732],[-157,-74.48765,-96.018],[-157,-81.13765,-34.768],[-157,-86.60015,-15.768],[-157,-80.5439,-43.768],[-157,-71.87515,97.232],[-157,-81.4939,-43.768],[-157,-88.26265,-18.018],[-157,-78.05015,-78.518],[-157,-84.1064,-39.268],[-157,-78.28765,70.232],[-157,-76.15015,92.232],[-157,-82.40432,-64.60133],[-157,-87.31265,-36.518],[-157,-78.78244,88.82575],[-157,-86.60015,56.482],[-157,-86.85414,-73.87217],[-157,-92.30015,-38.268],[-157,-94.67515,-33.518],[-157,-93.48765,-48.268],[-157,76.54743,-18.42928],[-157,76.79985,26.232],[-157,76.56235,30.732],[-157,73.71235,-32.268],[-157,72.76235,-48.018],[-157,73.71235,41.982],[-157,71.33735,-50.018],[-157,69.43735,-46.518],[-157,60.298,5.361629],[-157,52.09985,70.982],[-157,40.22485,-44.518],[-157,45.0936,-2.393],[-157,31.43735,-31.018],[-157,40.22485,16.982],[-157,33.33735,-80.268],[-157,36.42485,-5.518],[-157,37.75528,73.4554],[-157,34.99985,7.982],[-157,32.38735,53.732],[-157,23.83735,-25.518],[-157,32.86235,74.232],[-157,24.78735,21.732],[-157,22.39256,-22.62217],[-157,28.58735,60.232],[-157,25.02485,52.982],[-157,23.12485,-76.518],[-157,26.68735,82.982],[-157,15.28735,-43.268],[-157,13.62485,-45.268],[-157,18.37485,52.482],[-157,17.27641,-70.53883],[-157,6.73735,-7.768],[-157,2.93735,-19.518],[-157,4.59985,-31.643],[-157,2.69985,-37.268],[-157,-2.76265,10.732],[-157,4.719016,-96.14394],[-157,-5.295983,-35.47633],[-157,-5.37515,-46.518],[-157,0.2192944,98.62089],[-157,-1.33765,-102.018],[-157,-10.83765,21.232],[-157,-12.02515,-43.268],[-157,-11.62932,-74.35133],[-157,-18.67515,38.982],[-157,-19.22932,-42.85133],[-157,-20.33765,-7.268],[-157,-12.89282,-107.438],[-157,-14.40015,105.732],[-157,-21.52515,-59.268],[-157,-20.89328,-63.40998],[-157,-19.62515,-82.518],[-157,-19.15015,62.107],[-157,-29.83765,22.482],[-157,-25.32515,-54.268],[-157,-29.36265,34.732],[-157,-23.34928,-77.75411],[-157,-19.27403,94.12012],[-157,-34.35015,7.982],[-157,-26.27515,-100.268],[-157,-36.72515,17.732],[-157,-36.48765,-26.268],[-157,-33.40015,-53.018],[-157,-39.81265,-15.768],[-157,-40.05015,-19.518],[-157,-42.0821,30.12089],[-157,-42.90015,-18.518],[-157,-29.60015,108.732],[-157,-35.06265,65.482],[-157,-49.07515,-11.518],[-157,-41.23765,-74.518],[-157,-39.20348,-100.1546],[-157,-51.68765,-5.018],[-157,-45.03765,-59.768],[-157,-42.66265,-93.018],[-157,-40.20848,99.14867],[-157,-43.85015,78.482],[-157,-51.68765,-81.018],[-157,-48.36265,85.732],[-157,-62.13765,26.482],[-157,-55.72515,86.732],[-157,-65.19876,42.01904],[-157,-67.28349,-35.43467],[-157,-59.28765,-95.768],[-157,-71.87515,19.982],[-157,-61.90015,66.482],[-157,-56.91265,107.732],[-157,-66.17515,58.982],[-157,-65.85188,-107.0944],[-157,-66.81062,-91.09896],[-157,-73.53765,-41.518],[-157,-75.67515,39.982],[-157,-63.87932,103.6487],[-157,-79.47515,29.732],[-157,-81.2564,37.232],[-157,-80.90015,-35.268],[-157,-71.08348,88.34311],[-157,-78.28765,50.232],[-157,-81.2564,-34.518],[-157,-78.28765,54.982],[-157,-73.53765,94.482],[-157,-79.00015,-63.768],[-157,-85.88765,-31.268],[-157,-76.62515,89.732],[-157,-84.22515,-68.268],[-157,-94.12099,-20.268],[-157,-94.20015,-21.268],[-157,-88.8564,54.232],[-157,-91.58765,43.482],[-157,-89.68765,-57.518],[-157,-92.30015,-44.268],[-157,-88.85419,-69.64532],[-156,73.94985,29.232],[-156,71.79366,-21.43235],[-156,66.11235,41.982],[-156,62.31235,-53.018],[-156,61.36235,11.482],[-156,57.06096,7.329222],[-156,56.84985,-6.518],[-156,53.99985,69.732],[-156,40.93735,-35.768],[-156,48.29985,1.982],[-156,42.59985,-10.268],[-156,39.51235,11.482],[-156,38.95818,0.6486667],[-156,37.49507,0.8585432],[-156,30.48735,2.982],[-156,21.8186,14.107],[-156,20.03735,-55.018],[-156,14.57485,-25.643],[-156,18.37485,13.232],[-156,21.93735,3.482],[-156,19.4436,-62.018],[-156,19.56235,50.982],[-156,18.61235,-67.018],[-156,14.33735,-61.768],[-156,6.73735,46.232],[-156,-3.71265,-9.268],[-156,3.64985,48.232],[-156,3.41235,54.732],[-156,2.119294,-87.37911],[-156,-9.17515,11.232],[-156,-11.55015,26.732],[-156,-5.001459,-100.4299],[-156,-15.58765,35.232],[-156,-15.82515,38.107],[-156,-9.094489,-103.9378],[-156,-12.73765,-92.018],[-156,-20.49598,39.84311],[-156,-23.18765,-64.018],[-156,-29.36265,25.482],[-156,-24.32048,-63.39834],[-156,-23.66265,-79.768],[-156,-29.36265,-60.518],[-156,-42.90015,-25.518],[-156,-29.00787,112.6085],[-156,-43.7314,-17.018],[-156,-42.90015,-42.768],[-156,-34.58765,80.982],[-156,-43.29598,43.14867],[-156,-47.65015,-34.518],[-156,-35.49953,99.77521],[-156,-51.45015,17.232],[-156,-48.60015,-39.518],[-156,-35.77515,108.482],[-156,-45.75015,-74.018],[-156,-55.1314,26.482],[-156,-50.3748,47.99589],[-156,-52.87515,41.732],[-156,-53.82515,-41.268],[-156,-47.17515,-91.768],[-156,-59.05015,-16.768],[-156,-52.87515,-76.268],[-156,-48.12515,103.732],[-156,-62.03209,35.87089],[-156,-53.58765,-97.518],[-156,-65.93765,-22.768],[-156,-64.27515,-33.518],[-156,-63.08765,50.232],[-156,-58.33765,-97.768],[-156,-62.13765,55.232],[-156,-76.62515,12.982],[-156,-64.51265,-83.018],[-156,-70.21265,-42.518],[-156,-78.28765,5.232],[-156,-66.51476,-71.15332],[-156,-71.7432,-47.87911],[-156,-65.93765,73.982],[-156,-68.07515,63.982],[-156,-68.39182,-97.43467],[-156,-68.55015,-102.518],[-156,-70.21265,-71.768],[-156,-74.96265,-44.768],[-156,-74.96265,45.982],[-156,-75.0814,-47.768],[-156,-71.87515,-69.018],[-156,-81.2564,29.482],[-156,-81.37515,46.982],[-156,-89.68765,16.982],[-156,-78.52515,89.482],[-156,-93.01265,40.232],[-156,-94.3189,-30.768],[-156,-90.87515,-51.518],[-156,-94.91265,-33.518],[-156,73.71235,-45.518],[-156,70.86235,-9.018],[-156,68.48735,-44.268],[-156,69.43735,-55.518],[-156,64.21235,-55.768],[-156,63.26235,-56.518],[-156,63.97485,-6.768],[-156,61.59985,63.982],[-156,58.51235,26.857],[-156,52.09985,-12.018],[-156,36.42485,-34.268],[-156,46.39985,-4.018],[-156,33.09985,-41.268],[-156,41.06929,58.34311],[-156,37.37485,24.732],[-156,42.59985,2.482],[-156,34.76235,71.732],[-156,32.30818,9.398666],[-156,28.42608,50.56919],[-156,24.1936,12.107],[-156,19.79985,14.232],[-156,21.99673,7.107],[-156,22.41235,-86.268],[-156,15.76235,39.482],[-156,8.87485,-32.018],[-156,16.71235,-79.018],[-156,4.59985,-17.143],[-156,2.93735,30.232],[-156,-0.7434175,17.35649],[-156,13.86235,69.982],[-156,9.11235,-94.018],[-156,-3.369594,19.62089],[-156,3.17485,-57.518],[-156,3.88735,-68.268],[-156,-5.85015,34.982],[-156,-1.33765,-102.268],[-156,-0.4170049,-90.67461],[-156,-0.62515,54.732],[-156,-1.33765,-74.518],[-156,-3.71265,48.732],[-156,-1.218384,-81.64349],[-156,-4.900191,102.5655],[-156,-6.08765,-75.268],[-156,-1.33765,68.982],[-156,-15.35015,-22.768],[-156,-14.02924,-38.90071],[-156,-16.79523,29.80522],[-156,-16.8558,30.27678],[-156,-9.892048,-73.19392],[-156,-18.20015,12.982],[-156,-7.03765,84.232],[-156,-9.41265,104.232],[-156,-7.03765,67.482],[-156,-22.3564,14.232],[-156,-18.67515,-57.518],[-156,-25.9033,-26.9047],[-156,-25.28502,-40.72662],[-156,-17.90254,92.04527],[-156,-23.18765,-70.518],[-156,-19.86265,108.982],[-156,-24.37515,-85.518],[-156,-35.53765,-34.768],[-156,-34.56126,42.26904],[-156,-34.98348,39.39867],[-156,-27.5858,-104.8745],[-156,-43.13765,-24.518],[-156,-35.30015,-95.518],[-156,-41.95015,47.232],[-156,-38.15015,87.482],[-156,-42.42515,-81.518],[-156,-42.18765,71.482],[-156,-59.05015,-3.018],[-156,-48.12515,-89.768],[-156,-48.12515,102.732],[-156,-54.77515,-102.518],[-156,-56.91265,-104.268],[-156,-60.23765,-62.518],[-156,-59.52515,-84.518],[-156,-69.02515,-28.518],[-156,-59.05015,-110.268],[-156,-69.73765,-26.268],[-156,-62.45432,60.64867],[-156,-59.52515,75.982],[-156,-62.37515,-100.518],[-156,-58.10015,97.732],[-156,-72.11265,-52.018],[-156,-87.78765,14.982],[-156,-76.2821,70.87089],[-156,-88.73765,12.482],[-156,-77.81265,69.482],[-156,-88.97515,-64.268],[-156,76.79985,22.232],[-156,76.56235,-23.268],[-156,72.60283,-12.43411],[-156,68.24985,22.732],[-156,64.44985,-60.268],[-156,59.22485,-6.268],[-156,58.15643,-2.400088],[-156,50.67485,12.732],[-156,47.5577,2.075793],[-156,44.73735,76.232],[-156,40.28423,16.107],[-156,41.41235,67.232],[-156,35.47485,45.982],[-156,35.47485,-8.018],[-156,31.7936,-6.862907],[-156,30.72485,56.232],[-156,18.13735,-39.768],[-156,23.59985,54.232],[-156,24.54985,68.232],[-156,13.62485,-37.518],[-156,17.42485,78.732],[-156,16.47485,77.482],[-156,6.73735,-48.643],[-156,6.02485,-97.268],[-156,2.5811,-60.768],[-156,3.17485,-64.768],[-156,5.54985,-78.018],[-156,-1.33765,43.232],[-156,-5.37515,32.482],[-156,-2.76265,-48.268],[-156,1.647781,100.3467],[-156,-2.52515,-56.018],[-156,-7.51265,39.732],[-156,2.46235,61.56533],[-156,-9.884352,-30.37911],[-156,-1.57515,-96.018],[-156,-9.729317,-40.43467],[-156,-15.35015,20.482],[-156,-12.50015,-1.768],[-156,-7.27515,103.732],[-156,-15.27098,38.64867],[-156,-8.93765,-86.018],[-156,-18.67515,34.232],[-156,-7.51265,73.482],[-156,-18.82029,39.04797],[-156,-19.70432,-36.35133],[-156,-12.73765,-107.518],[-156,-22.23765,-47.518],[-156,-23.18765,-41.518],[-156,-22.62689,49.57922],[-156,-22.02031,-65.366],[-156,-32.29182,-20.60133],[-156,-22.23765,80.732],[-156,-27.6398,-85.20627],[-156,-30.31265,63.232],[-156,-41.00015,-4.018],[-156,-40.60432,-42.10133],[-156,-43.85015,-28.018],[-156,-39.10015,-59.268],[-156,-43.69182,-66.85133],[-156,-50.73765,-24.018],[-156,-49.07515,34.482],[-156,-46.46265,54.482],[-156,-48.60015,-49.518],[-156,-52.63765,-39.018],[-156,-49.72533,-62.20705],[-156,-48.36265,-71.518],[-156,-47.41265,-106.018],[-156,-55.25015,-91.768],[-156,-64.11878,-39.65931],[-156,-64.82052,-52.93004],[-156,-66.88765,-51.018],[-156,-62.85015,-86.268],[-156,-62.37515,77.232],[-156,-70.45015,51.982],[-156,-69.97515,-58.768],[-156,-72.35015,-54.518],[-156,-73.53765,-54.018],[-156,-78.4064,-38.018],[-156,-77.6807,-87.90689],[-156,-84.46265,39.732],[-156,-80.18765,-90.018],[-156,-87.55015,38.232],[-156,-91.96369,-18.78883],[-156,-83.03765,77.482],[-156,-84.25154,-81.11522],[-156,-93.96265,-20.268],[-156,-94.91265,-25.268],[-156,77.0525,23.40381],[-156,74.82069,-26.85133],[-156,73.94985,-43.268],[-156,71.81235,-37.768],[-156,69.91235,46.232],[-156,61.83735,33.482],[-156,63.97485,62.482],[-156,62.31235,54.482],[-156,61.36235,60.482],[-156,49.72485,36.232],[-156,39.74985,-36.018],[-156,48.29985,15.232],[-156,47.9304,74.37089],[-156,47.82485,-6.018],[-156,44.26235,-10.768],[-156,42.83735,-10.768],[-156,34.20818,-27.18467],[-156,39.74985,-10.768],[-156,33.4561,-22.893],[-156,39.8686,14.357],[-156,33.71363,-70.91409],[-156,29.77485,-47.268],[-156,36.66235,-4.518],[-156,32.86235,72.732],[-156,19.08735,12.482],[-156,25.49985,83.982],[-156,19.56235,50.982],[-156,19.32485,-86.518],[-156,21.22485,70.982],[-156,13.14985,45.482],[-156,6.49985,13.982],[-156,9.11235,-40.518],[-156,9.34985,38.732],[-156,2.053811,31.32974],[-156,2.69985,-37.018],[-156,9.34985,57.982],[-156,-2.76265,-29.518],[-156,-4.820983,-22.72633],[-156,8.0436,64.732],[-156,2.69985,61.732],[-156,-11.31265,-24.018],[-156,-4.42515,-61.018],[-156,-1.33765,66.482],[-156,-16.77515,23.732],[-156,-16.41442,-22.39772],[-156,-9.100748,-71.25257],[-156,-3.71265,70.732],[-156,-9.65015,67.482],[-156,-13.45015,-77.518],[-156,-19.94182,-110.6847],[-156,-25.56265,48.482],[-156,-22.25414,-100.3722],[-156,-32.68765,-23.268],[-156,-30.86682,40.14867],[-156,-34.35015,-32.268],[-156,-33.50571,-40.15689],[-156,-25.80015,-110.518],[-156,-26.51265,-99.018],[-156,-32.68765,83.732],[-156,-32.21265,90.982],[-156,-45.98765,35.732],[-156,-46.93765,-60.768],[-156,-54.30015,-21.768],[-156,-50.97515,47.982],[-156,-53.58765,-41.268],[-156,-43.13765,87.482],[-156,-55.25015,34.857],[-156,-56.20015,-69.268],[-156,-67.12515,-24.768],[-156,-74.01265,20.232],[-156,-64.98765,-96.768],[-156,-71.16265,-44.268],[-156,-67.90141,-93.96014],[-156,-70.68765,-78.018],[-156,-71.03071,-79.90689],[-156,-82.56265,30.482],[-156,-80.33609,-57.018],[-156,-77.33765,74.732],[-156,-83.75015,-44.768],[-156,-80.66265,-62.518],[-156,-79.30419,-88.96185],[-156,-80.87376,71.26904],[-156,-87.31265,-36.518],[-156,-92.06265,-19.268],[-156,-89.45015,45.732],[-156,-84.70015,71.982],[-156,-89.92515,-49.268],[-156,-92.77515,-51.768],[-156,77.51235,26.732],[-156,76.09326,14.48592],[-156,77.27485,29.232],[-156,77.03735,31.232],[-156,71.09985,-12.268],[-156,64.68735,-60.768],[-156,63.49985,-62.018],[-156,59.22485,-22.268],[-156,60.88735,4.482],[-156,51.50659,-4.893515],[-156,41.64985,-60.018],[-156,28.34985,-39.268],[-156,36.89985,2.982],[-156,30.29383,-74.60133],[-156,32.86235,74.232],[-156,30.01235,62.982],[-156,22.64985,-63.768],[-156,18.37485,11.732],[-156,24.54985,68.482],[-156,18.84985,-65.018],[-156,20.3936,53.232],[-156,12.91235,5.482],[-156,14.09985,-63.518],[-156,19.32485,76.232],[-156,4.12485,12.982],[-156,3.185845,-27.38374],[-156,11.72485,-76.268],[-156,9.34985,-68.018],[-156,6.26235,46.732],[-156,-4.111904,20.90123],[-156,4.659225,-70.40342],[-156,5.31235,85.732],[-156,-5.13765,-43.768],[-156,-7.75015,-7.768],[-156,-6.08765,41.732],[-156,0.6415167,87.77367],[-156,-3.074919,-94.23096],[-156,0.32485,77.232],[-156,-14.16265,-37.268],[-156,-20.19031,-16.29809],[-156,-20.10015,-12.268],[-156,-13.45015,-78.768],[-156,-12.50015,65.482],[-156,-23.42515,-16.018],[-156,-24.85015,10.232],[-156,-26.98765,24.732],[-156,-29.12515,8.982],[-156,-22.47515,58.732],[-156,-18.43765,90.982],[-156,-27.22515,55.482],[-156,-33.63765,35.232],[-156,-30.55015,52.732],[-156,-27.70015,-88.268],[-156,-33.82015,-56.64857],[-156,-28.88765,113.232],[-156,-42.42515,-32.268],[-156,-42.50432,-33.10133],[-156,-42.66265,-52.268],[-156,-44.08765,38.982],[-156,-43.37515,-67.768],[-156,-36.96265,114.732],[-156,-53.67268,-44.65535],[-156,-50.18348,62.89867],[-156,-52.63765,-58.768],[-156,-51.21265,-71.768],[-156,-60.1145,-47.14506],[-156,-57.15015,-68.768],[-156,-54.30015,-101.018],[-156,-55.96265,-90.018],[-156,-66.17515,-46.268],[-156,-63.32515,-81.018],[-156,-67.36265,-68.018],[-156,-67.60015,-80.518],[-156,-68.55015,-69.018],[-156,-70.21265,-83.018],[-156,-70.84741,-96.09988],[-156,-74.96265,-49.018],[-156,-72.50848,60.34311],[-156,-74.01265,-61.518],[-156,-82.56265,-23.143],[-156,-78.97767,45.09723],[-156,-83.51265,-31.268],[-156,-86.36265,-34.143],[-156,-91.58765,-18.018],[-156,-81.13765,-83.018],[-156,-90.5189,30.982],[-156,-82.08765,-80.268],[-156,-80.44164,83.31186],[-156,-87.31265,-75.018],[-156,-89.31821,-61.14763],[-156,73.23735,-27.268],[-156,71.09985,-50.018],[-156,64.44985,-27.018],[-156,67.06235,-58.768],[-156,64.68735,-50.518],[-156,65.16235,-10.268],[-156,60.17485,24.232],[-156,59.93735,-15.268],[-156,42.36235,-57.268],[-156,48.18257,-4.394543],[-156,31.0811,-64.518],[-156,29.77485,18.982],[-156,24.70818,-80.68467],[-156,25.97485,1.482],[-156,23.83735,-78.268],[-156,27.87485,76.732],[-156,21.93735,-64.268],[-156,16.63318,33.31533],[-156,22.20555,-79.7448],[-156,17.0686,-64.268],[-156,9.34985,-26.518],[-156,10.06235,-37.018],[-156,8.519008,40.83599],[-156,12.81253,-86.78812],[-156,-0.38765,18.732],[-156,-2.1689,-9.518],[-156,6.595903,-97.12371],[-156,11.3686,68.482],[-156,-7.399463,-22.37343],[-156,-4.42515,-40.018],[-156,-7.150807,-29.14649],[-156,0.32485,-82.768],[-156,-11.55015,15.732],[-156,-3.23765,-71.268],[-156,-1.6939,61.232],[-156,-14.24182,29.89867],[-156,-7.98765,-67.518],[-156,-6.442461,-84.64452],[-156,-9.067602,-105.8812],[-156,-13.8064,-53.768],[-156,-7.27515,67.232],[-156,-10.60015,-93.518],[-156,-17.48765,-55.018],[-156,-17.01265,-67.768],[-156,-23.82428,-40.25411],[-156,-15.13244,66.08617],[-156,-21.27592,49.52521],[-156,-29.12515,-37.768],[-156,-28.65015,44.232],[-156,-34.11265,28.732],[-156,-24.5071,94.87089],[-156,-34.82515,41.357],[-156,-29.60015,-100.268],[-156,-37.91265,-43.768],[-156,-27.34406,109.4823],[-156,-32.92515,-79.518],[-156,-51.3314,-4.643],[-156,-51.68765,-23.518],[-156,-48.60015,42.482],[-156,-40.76265,-107.268],[-156,-44.80015,-83.768],[-156,-43.85015,-100.268],[-156,-56.0814,15.232],[-156,-51.8064,-40.268],[-156,-40.05015,98.982],[-156,-46.3395,-86.64763],[-156,-58.57515,-16.518],[-156,-60.47515,8.482],[-156,-53.58765,-50.518],[-156,-61.66265,18.482],[-156,-56.67515,52.232],[-156,-54.17619,-82.39694],[-156,-53.35015,80.482],[-156,-55.60126,-92.64686],[-156,-55.01265,-105.268],[-156,-58.57515,-84.268],[-156,-66.08499,38.29566],[-156,-66.41265,47.232],[-156,-72.702,23.5854],[-156,-62.22366,-97.41306],[-156,-65.93765,55.732],[-156,-63.10524,95.00515],[-156,-74.25015,-50.268],[-156,-73.22428,-57.00411],[-156,-81.2564,29.482],[-156,-72.58765,-96.268],[-156,-74.72515,-80.268],[-156,-81.61265,43.482],[-156,-80.90015,-54.518],[-156,-94.3189,-30.768],[-156,76.93839,21.71117],[-156,76.79985,20.482],[-156,76.08735,-21.018],[-156,75.37485,-18.018],[-156,73.23735,-48.268],[-156,71.33735,42.982],[-156,69.43735,-46.268],[-156,63.02485,-63.268],[-156,58.98735,-12.518],[-156,52.33735,8.982],[-156,52.81235,4.732],[-156,44.63179,12.12089],[-156,41.64985,-8.018],[-156,32.62485,-53.268],[-156,23.36235,-69.768],[-156,21.99673,12.357],[-156,17.89985,-55.768],[-156,24.56414,71.56071],[-156,23.12485,66.732],[-156,20.27485,78.732],[-156,4.83735,-16.518],[-156,16.8311,78.232],[-156,-1.427812,-12.79809],[-156,10.29985,-83.768],[-156,-1.10015,25.982],[-156,-4.108483,28.89867],[-156,-0.15015,-52.768],[-156,8.39985,64.982],[-156,4.36235,-79.518],[-156,-5.13765,-36.018],[-156,1.03735,-65.268],[-156,1.27485,50.732],[-156,-7.176192,10.71117],[-156,-0.38765,49.232],[-156,-5.37515,-49.268],[-156,-10.44817,32.78018],[-156,-7.629445,43.83642],[-156,-9.41265,4.232],[-156,-7.75015,47.232],[-156,-13.21265,-19.518],[-156,-12.34182,-39.35133],[-156,-16.79256,-24.45788],[-156,-16.30015,-28.768],[-156,-13.45015,-51.518],[-156,-8.838692,91.46117],[-156,-20.33765,28.232],[-156,-20.17932,10.56533],[-156,-17.51404,-66.1133],[-156,-19.27403,94.12012],[-156,-23.90015,-79.518],[-156,-23.90015,-81.518],[-156,-23.16126,67.53755],[-156,-34.68001,20.70422],[-156,-24.76915,-103.5404],[-156,-35.61682,-25.10133],[-156,-26.67098,109.7737],[-156,-41.71265,-28.268],[-156,-33.87515,65.982],[-156,-41.23765,-38.518],[-156,-31.852,-112.6384],[-156,-45.51265,-27.268],[-156,-46.0976,23.74357],[-156,-36.48765,78.982],[-156,-47.65015,-34.518],[-156,-46.46265,44.232],[-156,-54.30015,-23.018],[-156,-56.43765,11.232],[-156,-50.73765,47.982],[-156,-48.2439,60.732],[-156,-46.22515,73.232],[-156,-60.00015,-13.268],[-156,-50.50015,-73.518],[-156,-58.65432,32.14867],[-156,-56.43765,-81.018],[-156,-63.4439,40.732],[-156,-61.90015,50.732],[-156,-60.45316,-78.24948],[-156,-55.6064,101.232],[-156,-66.28071,-60.65689],[-156,-63.08765,77.732],[-156,-70.21265,51.982],[-156,-66.81062,-91.09896],[-156,-70.21265,-64.018],[-156,-79.71265,26.232],[-156,-73.77515,-55.518],[-156,-77.57515,44.732],[-156,-75.69457,-67.61831],[-156,-75.20015,-96.518],[-156,-87.78765,14.982],[-156,-84.1064,-39.268],[-156,-90.16265,14.732],[-156,-77.10015,80.732],[-156,-84.46265,47.982],[-156,-83.27515,-57.768],[-156,-80.18765,75.732],[-156,-84.22515,55.732],[-156,-83.75015,-56.768],[-156,-92.30015,-19.268],[-156,-93.01265,-30.018],[-156,-85.88765,-78.268],[-156,-90.63765,-65.268],[-156,-95.7439,44.732],[-156,-95.86265,43.232],[-156,76.32485,-29.518],[-156,68.96235,50.232],[-156,61.25679,-9.906889],[-156,57.6811,15.482],[-156,57.56235,67.732],[-156,56.61235,-9.434667],[-156,49.72485,-32.018],[-156,52.33735,3.982],[-156,49.48735,-6.518],[-156,45.68735,5.732],[-156,38.56235,-68.268],[-156,32.86235,-41.768],[-156,39.98735,10.732],[-156,31.7936,-6.862907],[-156,28.70323,-83.89153],[-156,27.39985,-84.518],[-156,26.44985,-67.768],[-156,25.97485,-85.518],[-156,25.26235,-85.268],[-156,22.17485,-10.518],[-156,18.84985,-47.018],[-156,15.99985,-35.268],[-156,12.91235,-26.643],[-156,12.67485,-25.518],[-156,20.1561,50.482],[-156,24.54985,71.482],[-156,12.67485,-36.268],[-156,14.57485,-55.268],[-156,9.82485,2.982],[-156,7.68735,15.982],[-156,7.21235,-29.018],[-156,5.07485,-8.518],[-156,8.16235,-39.393],[-156,17.58318,75.64867],[-156,5.78735,-40.518],[-156,0.79985,33.482],[-156,6.183183,-72.68467],[-156,-2.76265,-48.268],[-156,-8.521039,-34.70602],[-156,-6.08765,-64.018],[-156,-15.35015,20.482],[-156,-16.37785,16.33076],[-156,-7.980622,-106.5277],[-156,-15.58765,40.232],[-156,-16.53765,38.982],[-156,-9.809949,101.2305],[-156,-11.31265,-107.768],[-156,-23.66265,21.482],[-156,-14.40015,67.982],[-156,-24.85015,1.732],[-156,-25.80015,14.982],[-156,-26.11682,-27.10133],[-156,-19.38765,74.732],[-156,-31.02515,-26.768],[-156,-32.68765,-37.268],[-156,-28.16195,-66.46245],[-156,-33.63765,-56.518],[-156,-32.38996,-82.20592],[-156,-40.52515,-48.768],[-156,-35.37932,-93.35133],[-156,-42.66265,42.982],[-156,-47.88765,13.982],[-156,-34.50848,96.14867],[-156,-45.03765,-60.018],[-156,-38.15015,86.232],[-156,-53.35015,14.732],[-156,-52.16265,-31.018],[-156,-47.65015,-61.268],[-156,-43.85015,-100.268],[-156,-54.53765,-35.018],[-156,-50.97515,-77.268],[-156,-59.76265,32.482],[-156,-59.25246,39.36163],[-156,-52.77595,-99.33025],[-156,-58.81265,58.232],[-156,-67.57376,22.01904],[-156,-58.98565,-97.0126],[-156,-69.73765,-24.018],[-156,-56.67515,107.482],[-156,-64.27515,-83.018],[-156,-78.52515,7.982],[-156,-64.75015,-96.518],[-156,-71.00432,-48.10133],[-156,-69.18816,-61.28392],[-156,-69.97515,-58.768],[-156,-72.11815,-87.37679],[-156,-68.31265,96.232],[-156,-74.48765,-63.268],[-156,-75.91265,91.232],[-156,-76.38765,90.232],[-156,-77.57515,90.982],[-156,-78.3998,83.99126],[-156,-78.05015,90.232],[-156,-87.07515,-76.518],[-156,-88.97515,-64.268],[-156,-90.63765,61.982],[-156,-95.38765,-33.018],[-156,72.42416,-12.41102],[-156,72.52485,-43.268],[-156,67.53735,-16.268],[-156,66.82485,-42.018],[-156,63.63179,15.37089],[-156,62.31235,-7.018],[-156,54.47485,-63.018],[-156,52.57485,66.982],[-156,49.96235,73.482],[-156,45.68735,-76.268],[-156,50.5165,-2.393],[-156,46.5186,-1.643],[-156,36.66235,40.982],[-156,39.74985,4.982],[-156,38.79985,0.482],[-156,31.83318,42.39867],[-156,35.94985,-8.018],[-156,35.71235,80.982],[-156,27.39985,-84.768],[-156,28.58735,59.982],[-156,27.16235,7.982],[-156,23.59985,56.482],[-156,23.4811,62.732],[-156,18.37485,1.232],[-156,11.01235,15.482],[-156,22.88735,75.482],[-156,7.68735,15.732],[-156,15.52485,-80.518],[-156,13.54568,-79.35133],[-156,17.42485,74.232],[-156,-1.10015,18.982],[-156,9.58735,60.732],[-156,1.03735,44.482],[-156,5.54985,-77.768],[-156,-1.10015,-52.768],[-156,-9.17515,11.232],[-156,-4.18765,-58.268],[-156,-1.10015,-93.518],[-156,-3.23765,51.482],[-156,-14.87515,-12.018],[-156,-16.77515,23.482],[-156,-7.98765,-89.518],[-156,-16.91602,30.12565],[-156,-16.4189,-38.518],[-156,-18.15899,-106.853],[-156,-20.76873,-86.9043],[-156,-30.62492,-47.91615],[-156,-33.16265,-32.268],[-156,-25.56265,-84.018],[-156,-29.20432,50.14867],[-156,-23.18765,75.732],[-156,-25.80015,-89.768],[-156,-25.04807,-111.018],[-156,-26.05524,-100.1233],[-156,-30.78765,53.732],[-156,-31.97515,-58.018],[-156,-37.99182,-25.35133],[-156,-35.30015,61.232],[-156,-35.30015,-102.268],[-156,-47.5314,30.482],[-156,-38.22703,-110.1824],[-156,-35.53765,99.732],[-156,-41.41492,-85.20615],[-156,-38.62515,81.982],[-156,-39.56834,-110.2612],[-156,-45.35432,52.107],[-156,-48.60015,-49.518],[-156,-42.66265,-92.768],[-156,-52.87515,-32.018],[-156,-56.20015,-25.768],[-156,-43.13765,97.982],[-156,-57.38765,-29.518],[-156,-49.90445,-99.89403],[-156,-64.27515,-19.018],[-156,-57.70432,-67.10133],[-156,-64.42029,38.54797],[-156,-57.86265,68.482],[-156,-61.18765,-62.768],[-156,-68.99876,24.26904],[-156,-60.13539,78.74936],[-156,-64.27515,-83.018],[-156,-63.08765,87.982],[-156,-78.52515,-12.768],[-156,-67.60015,-102.018],[-156,-69.50015,-100.268],[-156,-72.42931,-61.85133],[-156,-69.97515,-92.518],[-156,-73.77515,-54.018],[-156,-71.03071,-79.90689],[-156,-70.92515,-78.018],[-156,-80.42515,-23.018],[-156,-72.35015,-66.268],[-156,-81.37515,46.982],[-156,-78.05015,-70.268],[-156,-86.12515,-54.768],[-156,-91.11265,-34.268],[-156,-84.22515,-81.018],[-156,-87.55015,74.982],[-156,-89.68765,63.482],[-156,-98.00015,29.482],[-156,-95.86265,-32.768],[-156,-95.38765,-35.768],[-156,-95.62515,-36.518],[-156,-96.33765,42.982],[-155,76.08735,41.232],[-155,72.99985,-45.018],[-155,70.9778,-16.76279],[-155,70.70844,10.52916],[-155,68.48735,-44.268],[-155,69.03905,8.284033],[-155,69.01205,-7.834775],[-155,67.29985,17.482],[-155,53.52485,-57.018],[-155,52.41651,-2.643002],[-155,45.21235,-13.518],[-155,47.948,-4.39763],[-155,45.44985,-6.518],[-155,42.59985,6.982],[-155,34.04985,-47.268],[-155,40.69985,-7.518],[-155,36.89985,2.982],[-155,34.28735,3.732],[-155,34.28735,76.732],[-155,24.54985,-76.268],[-155,17.42485,37.232],[-155,18.84985,1.232],[-155,13.86235,-10.268],[-155,9.34985,6.982],[-155,14.57485,-79.518],[-155,5.31235,8.982],[-155,0.56235,-22.018],[-155,9.58735,-69.268],[-155,0.32485,-31.018],[-155,9.11235,-73.518],[-155,9.58735,89.732],[-155,-0.86265,-38.768],[-155,11.96235,76.982],[-155,10.53735,64.482],[-155,-2.52515,-56.018],[-155,-8.46265,15.982],[-155,-2.901991,-100.8775],[-155,-0.15015,63.482],[-155,-14.63764,23.23195],[-155,-9.016817,105.6487],[-155,-12.81012,-82.4278],[-155,-10.97619,82.96117],[-155,-15.11265,-81.768],[-155,-26.59182,-37.60133],[-155,-32.68765,-11.268],[-155,-25.80015,-110.518],[-155,-35.77515,-35.268],[-155,-36.72515,31.232],[-155,-27.08221,86.46233],[-155,-30.24668,-87.51453],[-155,-26.98765,113.482],[-155,-41.23765,25.482],[-155,-41.23765,-39.518],[-155,-38.54598,60.39867],[-155,-48.36265,3.732],[-155,-49.55015,13.732],[-155,-37.43765,80.232],[-155,-49.4314,-41.518],[-155,-55.01265,25.982],[-155,-58.81265,-6.768],[-155,-49.88879,-71.90228],[-155,-57.15015,-40.018],[-155,-59.6439,-35.018],[-155,-57.9682,-50.40689],[-155,-60.71265,-37.518],[-155,-53.11265,-97.268],[-155,-60.00015,-47.268],[-155,-64.98765,25.482],[-155,-66.65015,-19.768],[-155,-55.25015,-91.768],[-155,-55.25015,-107.768],[-155,-61.74182,-69.18467],[-155,-58.10015,97.482],[-155,-64.59182,-82.93467],[-155,-75.20015,-49.018],[-155,-72.66682,60.39867],[-155,-71.28726,-80.87294],[-155,-77.10015,43.482],[-155,-72.35015,-91.018],[-155,-69.47376,90.01904],[-155,-77.57515,-45.643],[-155,-80.97932,-87.93467],[-155,-85.0564,-47.518],[-155,-81.13765,-82.768],[-155,-79.79182,86.89867],[-155,-83.75015,-63.518],[-155,-82.56265,-86.268],[-155,-93.96265,-26.518],[-155,-90.87515,-49.018],[-155,-91.9439,-56.018],[-155,77.14437,-16.87602],[-155,76.09326,14.48592],[-155,76.32485,-21.768],[-155,71.91708,11.16616],[-155,70.86235,23.982],[-155,67.06235,-59.018],[-155,61.59985,53.982],[-155,53.52485,-24.268],[-155,58.51235,-3.268],[-155,52.33735,72.232],[-155,44.86929,8.870889],[-155,40.46235,-9.518],[-155,38.32485,72.982],[-155,35.47485,-6.518],[-155,26.5554,64.87089],[-155,18.61235,-52.768],[-155,14.09985,-29.893],[-155,12.67485,18.232],[-155,7.92485,-18.268],[-155,11.96235,5.482],[-155,21.23914,70.81071],[-155,12.3186,-61.768],[-155,2.69985,38.482],[-155,0.32485,34.482],[-155,-5.13765,15.732],[-155,2.506331,-63.48096],[-155,0.4440709,-93.39396],[-155,0.32485,-82.768],[-155,-10.48551,-19.88861],[-155,-11.07515,23.732],[-155,-16.72567,-35.65689],[-155,-6.80015,79.482],[-155,-18.35848,37.14867],[-155,-11.55015,-94.268],[-155,-18.43765,-50.768],[-155,-13.21288,-109.3825],[-155,-19.62515,55.232],[-155,-29.20432,31.89867],[-155,-22.71265,-81.018],[-155,-30.78765,-53.518],[-155,-34.58765,-25.518],[-155,-31.3814,45.732],[-155,-25.80015,-110.518],[-155,-34.35015,42.232],[-155,-39.10015,24.732],[-155,-41.00015,14.232],[-155,-33.40015,-83.268],[-155,-43.61265,-29.268],[-155,-43.13765,50.482],[-155,-49.07515,34.482],[-155,-42.42515,-81.268],[-155,-54.30015,-21.768],[-155,-60.47515,-18.768],[-155,-57.26302,-47.8961],[-155,-48.46161,97.21117],[-155,-48.12515,103.982],[-155,-58.75033,-60.70705],[-155,-55.25015,-91.768],[-155,-67.12515,-25.018],[-155,-59.52515,71.232],[-155,-64.1564,-63.268],[-155,-59.28765,95.232],[-155,-64.03765,-92.768],[-155,-66.01682,-77.60133],[-155,-71.9939,-40.768],[-155,-83.27515,-18.143],[-155,-73.30125,-91.39185],[-155,-80.90015,-37.143],[-155,-78.28765,-66.018],[-155,-77.6807,-87.90689],[-155,-79.47515,59.732],[-155,-86.36265,-45.268],[-155,-82.32515,-85.018],[-155,-93.72515,17.732],[-155,-82.08765,75.982],[-155,-88.02515,47.232],[-155,-90.5189,53.982],[-155,-95.86265,-27.518],[-155,-95.9814,-32.768],[-155,-97.76265,38.482],[-155,77.11652,20.14867],[-155,76.56235,-30.268],[-155,75.13735,42.982],[-155,64.44985,-56.518],[-155,61.59985,33.232],[-155,59.22485,30.232],[-155,58.03735,-68.018],[-155,51.86235,-17.018],[-155,50.43735,4.732],[-155,41.41235,-55.518],[-155,42.44152,72.14867],[-155,30.24985,-19.518],[-155,30.72485,21.732],[-155,34.04985,60.732],[-155,24.31235,-14.518],[-155,25.97485,-5.268],[-155,20.74985,20.232],[-155,18.84985,27.732],[-155,22.88735,-76.518],[-155,17.18735,-51.268],[-155,20.27485,58.232],[-155,8.39985,-11.268],[-155,6.49985,13.982],[-155,0.32485,-19.768],[-155,3.41235,-44.518],[-155,11.08822,87.74686],[-155,0.32485,34.482],[-155,4.83735,-58.518],[-155,-1.33765,-37.768],[-155,-2.05015,33.732],[-155,11.3686,68.482],[-155,9.58735,64.232],[-155,-3.23765,5.732],[-155,6.49985,90.31533],[-155,4.36235,-88.518],[-155,3.774464,-83.14609],[-155,-5.61265,34.732],[-155,-13.21265,-19.518],[-155,-7.75015,-62.768],[-155,-14.0439,-37.268],[-155,-5.454317,92.89867],[-155,-14.7564,38.232],[-155,-7.51265,-106.768],[-155,-10.60015,-61.268],[-155,-11.78765,51.232],[-155,-9.41265,-107.518],[-155,-20.57515,-16.268],[-155,-9.41265,71.982],[-155,-22.95015,20.982],[-155,-14.07764,-93.35749],[-155,-14.8762,-97.76923],[-155,-16.06265,-110.018],[-155,-15.11265,87.232],[-155,-15.58765,81.482],[-155,-26.03765,-42.768],[-155,-22.02031,-65.366],[-155,-28.53287,-14.64146],[-155,-26.27515,-52.768],[-155,-33.0307,-37.37911],[-155,-34.35015,-15.018],[-155,-35.16821,-23.12911],[-155,-25.56265,93.732],[-155,-31.02515,-75.768],[-155,-26.27515,93.982],[-155,-26.67098,109.7737],[-155,-36.72515,-61.018],[-155,-31.50015,-110.518],[-155,-43.85015,52.857],[-155,-40.92098,73.89867],[-155,-46.46265,54.32575],[-155,-51.8064,-40.268],[-155,-57.86265,-9.268],[-155,-48.14494,69.83617],[-155,-51.68765,-66.768],[-155,-58.81265,40.107],[-155,-57.45346,-51.42085],[-155,-54.1352,-93.42773],[-155,-53.82515,-99.518],[-155,-62.85015,33.482],[-155,-59.05015,54.732],[-155,-53.11265,82.482],[-155,-61.42515,-48.518],[-155,-62.13765,-55.518],[-155,-68.52376,29.60237],[-155,-59.28765,-95.768],[-155,-68.31265,44.982],[-155,-67.60015,48.732],[-155,-76.86265,15.232],[-155,-67.36265,74.732],[-155,-76.46682,34.06533],[-155,-82.56265,11.482],[-155,-77.7465,45.32827],[-155,-85.41265,9.232],[-155,-82.80015,-32.018],[-155,-76.9814,77.482],[-155,-88.8564,-25.018],[-155,-89.92515,-28.518],[-155,-91.11265,-31.268],[-155,-90.2814,52.482],[-155,-92.53765,45.232],[-155,-96.10015,-30.768],[-155,-96.33765,40.482],[-155,-93.01265,-49.518],[-155,-92.30015,59.482],[-155,77.11652,-24.43467],[-155,76.22372,15.83399],[-155,77.6311,29.732],[-155,73.47485,-25.018],[-155,72.99985,-27.518],[-155,70.86235,-12.268],[-155,71.57485,50.982],[-155,59.69985,-27.018],[-155,58.51235,-64.518],[-155,53.04985,-39.018],[-155,53.76235,6.732],[-155,52.57485,4.732],[-155,32.62485,-44.268],[-155,35.47485,-65.768],[-155,29.8936,-45.018],[-155,33.51621,-70.95627],[-155,26.92485,-28.268],[-155,31.19985,-75.268],[-155,33.81235,73.732],[-155,26.44985,-8.018],[-155,26.44985,63.732],[-155,26.68735,79.107],[-155,15.28735,-30.768],[-155,19.56235,-70.268],[-155,18.26783,51.03987],[-155,8.954017,-29.37217],[-155,21.69985,66.357],[-155,11.72485,4.982],[-155,11.96235,-58.268],[-155,6.73735,4.232],[-155,17.58318,75.64867],[-155,2.22485,22.482],[-155,14.25818,74.39867],[-155,9.11235,-90.518],[-155,-4.66265,-16.768],[-155,-2.28765,-35.518],[-155,-7.51265,-22.518],[-155,-8.46265,22.732],[-155,-7.51265,11.232],[-155,-7.209042,36.32839],[-155,1.6311,55.982],[-155,-5.61265,-48.018],[-155,-0.4170049,-90.67461],[-155,-11.42771,28.10309],[-155,-4.029317,-105.4347],[-155,-6.08765,-64.018],[-155,-3.633483,-89.85133],[-155,-5.13765,-93.018],[-155,-6.20583,-80.64343],[-155,-9.729317,-73.35133],[-155,-10.60015,-86.518],[-155,-20.10015,-12.268],[-155,-18.59598,41.89867],[-155,-15.92924,-65.65072],[-155,-14.16265,-86.268],[-155,-17.51404,-66.1133],[-155,-23.90015,-11.518],[-155,-15.42932,66.14867],[-155,-17.91583,-91.09481],[-155,-15.58765,100.982],[-155,-21.39321,-74.65689],[-155,-29.36265,-24.518],[-155,-21.76265,-82.268],[-155,-26.98765,-48.518],[-155,-19.62515,75.232],[-155,-23.66265,-81.268],[-155,-32.68765,-29.018],[-155,-33.50571,-40.15689],[-155,-35.16821,-23.12911],[-155,-27.6398,-85.20627],[-155,-33.87515,-44.768],[-155,-32.76682,50.357],[-155,-37.43765,35.982],[-155,-39.57515,-43.268],[-155,-38.86265,46.982],[-155,-45.6446,33.62089],[-155,-47.65015,18.732],[-155,-43.96597,44.2428],[-155,-44.56265,-46.018],[-155,-50.73765,-24.018],[-155,-36.01265,107.982],[-155,-49.31265,-41.518],[-155,-45.51265,-71.768],[-155,-45.27515,-104.018],[-155,-59.52515,6.982],[-155,-57.38765,-26.018],[-155,-49.07515,-83.018],[-155,-50.97515,69.482],[-155,-59.05015,49.982],[-155,-62.85015,-33.518],[-155,-62.86994,40.82575],[-155,-58.41682,-90.85133],[-155,-58.33765,74.732],[-155,-55.25015,102.982],[-155,-59.76265,78.732],[-155,-69.73765,-34.768],[-155,-62.74459,-86.58745],[-155,-58.6939,106.982],[-155,-63.10524,95.00515],[-155,-70.21265,-64.018],[-155,-69.75414,-68.62217],[-155,-70.50922,-73.7057],[-155,-70.60848,99.89867],[-155,-87.07515,22.232],[-155,-82.08765,-41.018],[-155,-77.93938,-78.38769],[-155,-80.19645,-62.20781],[-155,-80.29321,-89.90689],[-155,-87.31265,-36.518],[-155,-92.30015,26.482],[-155,-95.62515,20.982],[-155,-85.91273,-78.11736],[-155,77.03735,-27.768],[-155,76.32485,-33.018],[-155,69.13232,-7.446938],[-155,70.86235,52.107],[-155,59.5811,10.232],[-155,54.94985,-66.268],[-155,53.99985,-68.768],[-155,49.17068,11.64867],[-155,49.96235,-2.268],[-155,47.2311,-2.393],[-155,44.49985,-12.518],[-155,38.08735,-72.518],[-155,41.88735,-0.268],[-155,39.03735,0.732],[-155,30.01235,20.982],[-155,30.29383,-74.60133],[-155,25.49985,-14.518],[-155,29.06235,5.732],[-155,21.69985,-63.268],[-155,18.37485,-55.768],[-155,14.81235,16.732],[-155,17.89985,46.232],[-155,22.88735,75.232],[-155,8.39985,-12.768],[-155,17.42485,-86.268],[-155,20.51235,75.732],[-155,12.91235,-69.018],[-155,3.41235,23.232],[-155,2.981332,-27.48096],[-155,1.03735,8.732],[-155,0.56235,-41.768],[-155,-2.28765,-32.518],[-155,6.26235,-72.518],[-155,2.22485,-64.518],[-155,5.07485,57.482],[-155,7.92485,64.732],[-155,-0.15015,-58.768],[-155,-8.22515,20.482],[-155,-7.75015,-26.268],[-155,1.020517,98.29758],[-155,-5.965208,39.04296],[-155,-8.70015,-26.768],[-155,-3.71265,-53.518],[-155,-7.03765,-42.268],[-155,-11.18126,25.82953],[-155,-12.73765,14.482],[-155,-12.50015,-41.768],[-155,-7.75015,52.982],[-155,-6.32515,59.482],[-155,-9.016817,-85.93467],[-155,-10.60085,-95.89246],[-155,-10.83765,-90.268],[-155,-11.78765,-109.018],[-155,-13.8108,94.38015],[-155,-21.39174,-53.40071],[-155,-16.84079,-98.9621],[-155,-22.47515,-52.768],[-155,-16.77515,101.232],[-155,-26.75015,-37.518],[-155,-21.28765,-102.518],[-155,-32.21265,22.982],[-155,-30.31265,-48.018],[-155,-35.53765,11.232],[-155,-26.98765,-80.768],[-155,-27.93765,-82.018],[-155,-25.56265,73.107],[-155,-33.63765,41.982],[-155,-33.87515,-44.768],[-155,-30.07515,-91.268],[-155,-26.75015,92.982],[-155,-40.05015,-5.518],[-155,-36.01265,45.482],[-155,-42.42515,-45.018],[-155,-45.90848,-50.22633],[-155,-45.10362,50.80145],[-155,-46.59459,44.12089],[-155,-41.23765,-91.518],[-155,-48.60015,42.482],[-155,-40.76265,101.232],[-155,-49.31265,-73.518],[-155,-52.80066,-64.25266],[-155,-57.86265,-39.768],[-155,-55.32932,-60.68467],[-155,-60.95015,-37.268],[-155,-59.28765,-54.768],[-155,-67.2439,13.232],[-155,-55.96265,-90.018],[-155,-61.66265,-53.768],[-155,-58.10015,-97.768],[-155,-63.56265,59.982],[-155,-58.33765,102.982],[-155,-66.65015,-60.518],[-155,-68.41883,-53.64846],[-155,-62.75119,97.49589],[-155,-69.50015,-64.268],[-155,-69.26265,-104.018],[-155,-80.3064,28.482],[-155,-83.27515,-38.268],[-155,-91.2314,15.232],[-155,-81.13765,-65.518],[-155,-85.88765,-59.268],[-155,-93.64598,-20.018],[-155,-83.98765,-83.518],[-155,-87.07515,-76.268],[-155,-89.45015,63.482],[-155,-87.78765,75.232],[-155,-90.16265,68.482],[-155,-98.00015,36.982],[-155,77.6355,-18.63837],[-155,77.1532,17.60849],[-155,76.4436,38.232],[-155,67.29985,-59.268],[-155,63.97485,-54.268],[-155,61.83735,-26.268],[-155,61.83735,-65.018],[-155,62.4311,10.607],[-155,60.88735,17.232],[-155,56.61235,-21.018],[-155,51.86235,-37.018],[-155,46.63735,-26.518],[-155,48.0623,-3.643002],[-155,43.78735,5.982],[-155,40.823,79.35237],[-155,33.79256,-74.12217],[-155,29.29985,-75.268],[-155,15.99985,-25.518],[-155,19.56235,-11.518],[-155,22.20555,-79.7448],[-155,20.74985,-67.268],[-155,23.19229,56.32768],[-155,18.84985,-65.018],[-155,14.57485,-60.268],[-155,19.79985,67.482],[-155,6.73735,6.232],[-155,7.92485,87.982],[-155,7.5686,64.482],[-155,-7.51265,25.232],[-155,1.98735,51.982],[-155,-7.856742,28.08005],[-155,-4.66265,46.732],[-155,-1.33765,-74.518],[-155,-10.83765,-16.268],[-155,2.22485,77.232],[-155,1.74985,68.982],[-155,-12.73765,38.982],[-155,-13.45015,-6.518],[-155,-15.58765,30.982],[-155,-16.30015,6.982],[-155,-16.4189,-38.518],[-155,-17.64598,12.74242],[-155,-9.65015,67.232],[-155,-22.35624,-24.64283],[-155,-20.9314,-50.268],[-155,-26.51265,-5.268],[-155,-20.95054,-86.83092],[-155,-22.11228,-84.89996],[-155,-31.3814,39.232],[-155,-23.18765,75.732],[-155,-34.82515,20.732],[-155,-27.6398,-85.20627],[-155,-24.61265,95.982],[-155,-27.46265,-102.518],[-155,-32.21265,64.982],[-155,-41.95015,-28.268],[-155,-43.13765,-16.768],[-155,-44.87932,-5.184667],[-155,-45.03765,32.982],[-155,-47.88765,13.982],[-155,-48.60015,-31.018],[-155,-47.41265,-46.268],[-155,-52.87515,5.982],[-155,-41.47515,71.732],[-155,-45.27515,-71.768],[-155,-48.36265,-53.018],[-155,-55.96265,-3.768],[-155,-59.76265,-9.018],[-155,-54.14182,-47.60133],[-155,-50.18826,-76.75246],[-155,-45.27515,96.982],[-155,-51.21265,64.607],[-155,-53.11265,-103.268],[-155,-64.75015,25.482],[-155,-67.83765,21.482],[-155,-66.65015,36.232],[-155,-63.80015,-55.768],[-155,-62.10668,-72.73569],[-155,-62.37515,69.357],[-155,-72.82515,-26.268],[-155,-74.48765,-34.268],[-155,-74.72515,53.982],[-155,-77.57515,-45.643],[-155,-82.4439,-32.518],[-155,-86.83765,-20.018],[-155,-90.16265,17.357],[-155,-81.37515,-61.268],[-155,-82.28557,-73.518],[-155,-84.22515,-81.018],[-155,-90.16265,-60.768],[-155,-96.2189,-34.518],[-155,73.23735,-35.018],[-155,74.89985,-44.768],[-155,74.89985,39.982],[-155,70.86235,-46.268],[-155,67.77485,-55.268],[-155,62.78735,35.732],[-155,57.56235,-32.018],[-155,58.74985,6.232],[-155,47.82485,-39.268],[-155,55.42485,-2.893],[-155,40.85818,74.81533],[-155,36.7811,10.857],[-155,15.52485,16.482],[-155,6.26235,-16.268],[-155,16.3561,-78.37911],[-155,8.39985,7.732],[-155,15.99985,66.982],[-155,-1.33765,18.982],[-155,10.06235,-78.268],[-155,-1.81265,11.982],[-155,1.513165,38.85666],[-155,-3.316817,-25.68467],[-155,8.63735,57.232],[-155,-5.09962,20.1503],[-155,8.39985,64.482],[-155,-2.6439,-54.268],[-155,-7.727996,38.59757],[-155,-5.85015,-50.518],[-155,-1.57515,-72.018],[-155,-7.03765,44.982],[-155,-12.27902,-36.86882],[-155,-8.70015,47.232],[-155,-13.37098,42.14867],[-155,-16.06265,-31.268],[-155,-15.2314,-42.018],[-155,-12.50015,-66.268],[-155,-18.20015,1.732],[-155,-14.40015,-68.268],[-155,-11.78765,107.732],[-155,-21.76265,31.982],[-155,-11.78765,104.732],[-155,-21.76265,-33.518],[-155,-16.77515,-62.518],[-155,-19.56283,-57.70705],[-155,-14.40015,67.982],[-155,-17.48765,-83.018],[-155,-19.02602,-85.14712],[-155,-21.87966,-75.64432],[-155,-32.45015,-5.018],[-155,-30.07515,-51.268],[-155,-25.70089,-84.83073],[-155,-22.00015,109.732],[-155,-31.3814,45.732],[-155,-23.18765,90.982],[-155,-38.05119,-25.03883],[-155,-36.96265,-43.768],[-155,-30.24668,-87.51453],[-155,-28.17515,87.232],[-155,-41.00015,14.232],[-155,-36.57122,-53.41306],[-155,-41.71265,-11.268],[-155,-39.29752,-39.97662],[-155,-38.86265,-43.768],[-155,-42.18765,-4.768],[-155,-41.71265,-51.44855],[-155,-34.58765,-113.518],[-155,-35.30015,-102.268],[-155,-47.65015,-25.768],[-155,-35.53765,86.232],[-155,-37.20015,-109.768],[-155,-41.00015,-83.268],[-155,-44.81664,50.81186],[-155,-42.18765,-84.518],[-155,-53.11265,14.982],[-155,-50.50015,-39.268],[-155,-43.61265,75.732],[-155,-52.16265,38.82575],[-155,-50.50015,-73.518],[-155,-60.95015,-19.768],[-155,-60.47515,-37.268],[-155,-53.82515,66.482],[-155,-70.21265,11.982],[-155,-69.02515,24.482],[-155,-74.72515,28.232],[-155,-67.44182,-74.68467],[-155,-72.82515,-49.518],[-155,-70.68765,-96.018],[-155,-74.72515,-63.768],[-155,-75.54321,-76.65689],[-155,-75.54321,-82.40689],[-155,-75.7939,-79.60133],[-155,-83.03765,-41.268],[-155,-83.03765,44.232],[-155,-89.68765,-34.768],[-155,-85.17515,-58.018],[-155,-96.33765,-32.518],[-155,-91.35015,-65.768],[-155,66.34985,36.732],[-155,61.36235,-57.768],[-155,61.59985,36.732],[-155,59.93735,40.482],[-155,57.56235,-66.268],[-155,57.79985,16.982],[-155,30.24985,-28.268],[-155,38.08735,9.232],[-155,36.42485,8.732],[-155,26.39047,19.857],[-155,18.61235,15.482],[-155,13.14985,2.732],[-155,16.47485,-74.518],[-155,17.2573,-83.03973],[-155,19.32485,62.732],[-155,18.9686,80.482],[-155,5.31235,12.732],[-155,3.88735,11.607],[-155,8.39985,-60.768],[-155,-1.57515,24.982],[-155,11.24985,68.232],[-155,-3.23765,33.482],[-155,-3.386087,-43.518],[-155,-0.7043167,-55.93467],[-155,-8.22515,20.482],[-155,-5.126655,-45.38374],[-155,-9.41265,25.482],[-155,-10.2439,-31.268],[-155,-11.55015,33.232],[-155,-4.90015,-65.768],[-155,-12.50015,-28.518],[-155,-14.99385,-22.64294],[-155,-7.03765,-81.768],[-155,-2.52515,73.482],[-155,-4.18765,69.982],[-155,-16.63661,-9.663834],[-155,-9.060134,-105.6391],[-155,-17.96265,38.357],[-155,-22.23765,-15.768],[-155,-22.00015,-40.768],[-155,-13.05432,66.64867],[-155,-17.72515,64.982],[-155,-27.93765,24.232],[-155,-27.93765,-42.018],[-155,-22.47515,-87.268],[-155,-23.18765,-82.018],[-155,-21.52515,93.732],[-155,-22.95015,74.232],[-155,-24.61265,70.482],[-155,-25.08765,-103.018],[-155,-36.25015,-21.268],[-155,-25.45709,85.37089],[-155,-25.08765,98.482],[-155,-25.56265,93.732],[-155,-38.62515,-13.018],[-155,-35.02258,-50.97656],[-155,-26.27515,93.982],[-155,-36.72515,-46.768],[-155,-40.28765,-34.018],[-155,-32.45015,-90.768],[-155,-42.90015,-13.768],[-155,-35.77515,58.982],[-155,-48.12515,-3.518],[-155,-46.22515,-32.268],[-155,-49.55015,25.232],[-155,-44.96327,-71.78371],[-155,-47.80848,47.39867],[-155,-42.66265,-112.018],[-155,-51.92515,46.232],[-155,-46.93765,-108.018],[-155,-60.23765,8.232],[-155,-48.60015,82.732],[-155,-57.86265,-51.018],[-155,-57.38765,-57.268],[-155,-54.06265,-85.268],[-155,-54.79641,-92.19778],[-155,-64.98765,25.482],[-155,-61.66265,-44.518],[-155,-62.85015,-45.768],[-155,-59.92098,59.64867],[-155,-67.12515,-37.768],[-155,-67.14494,66.32575],[-155,-75.91265,28.232],[-155,-66.88765,69.232],[-155,-66.88765,72.232],[-155,-82.58244,14.87783],[-155,-82.2064,-32.768],[-155,-80.90015,55.232],[-155,-83.27515,-49.268],[-155,-77.57515,93.07575],[-155,-84.93765,-47.518],[-155,-79.71265,86.732],[-155,-82.99953,-80.09979],[-155,-88.02515,66.232],[-155,-95.86265,-25.018],[-155,-93.01265,-47.768],[-155,-98.47515,32.232],[-155,77.76524,-18.4393],[-155,71.21439,-15.26356],[-155,64.92485,-6.768],[-155,58.27485,62.732],[-155,50.43735,55.232],[-155,40.22485,20.982],[-155,39.03735,48.482],[-155,29.06235,-77.518],[-155,24.07485,-20.518],[-155,30.24985,54.982],[-155,20.03735,-22.893],[-155,28.82485,84.232],[-155,22.97641,-67.28883],[-155,22.88735,-77.518],[-155,22.17485,49.232],[-155,11.01235,-30.143],[-155,11.01235,-43.643],[-155,19.56235,75.982],[-155,8.251412,-40.018],[-155,5.78735,8.732],[-155,4.36235,17.232],[-155,14.57485,-77.768],[-155,0.79985,14.232],[-155,9.11235,91.482],[-155,-5.37515,27.982],[-155,-7.51265,-22.518],[-155,-7.670983,-15.35133],[-155,-5.85015,35.482],[-155,-7.98765,-21.268],[-155,-9.41265,-9.518],[-155,-11.69859,15.71117],[-155,-11.44789,39.49936],[-155,-10.12515,-61.018],[-155,-17.72515,-27.518],[-155,-11.47183,-95.35121],[-155,-11.88812,-109.4169],[-155,-21.12932,3.648667],[-155,-18.7939,-52.518],[-155,-13.68765,-106.518],[-155,-11.55015,68.982],[-155,-24.37515,8.482],[-155,-16.30015,60.482],[-155,-15.58765,100.732],[-155,-26.27515,5.732],[-155,-27.70015,-8.768],[-155,-19.86265,108.482],[-155,-21.76265,84.982],[-155,-35.30015,-23.018],[-155,-29.2373,57.24589],[-155,-33.87515,-44.768],[-155,-28.24699,-87.4285],[-155,-35.06265,-41.518],[-155,-28.65015,-86.018],[-155,-38.64494,31.83617],[-155,-36.25015,45.232],[-155,-41.00015,12.232],[-155,-33.47052,-75.68004],[-155,-45.98765,-18.268],[-155,-34.58765,95.982],[-155,-54.30015,-18.518],[-155,-42.42515,-115.018],[-155,-45.98765,-95.018],[-155,-40.76265,111.232],[-155,-54.77515,-43.768],[-155,-60.23765,-10.768],[-155,-62.85015,-33.518],[-155,-56.20015,-77.268],[-155,-58.9308,-74.89346],[-155,-61.74182,-69.18467],[-155,-68.33904,41.32228],[-155,-73.06265,-26.018],[-155,-64.03765,-92.518],[-155,-68.55015,-60.768],[-155,-69.36771,-73.40175],[-155,-77.57515,-28.768],[-155,-82.08765,-7.518],[-155,-64.38071,106.1209],[-155,-79.71265,23.732],[-155,-70.85588,-73.018],[-155,-76.15015,43.232],[-155,-82.80015,-26.018],[-155,-71.87515,93.232],[-155,-87.07515,22.232],[-155,-78.22168,-62.71244],[-155,-75.20015,95.482],[-155,-82.7136,50.77052],[-155,-86.12515,-34.518],[-155,-78.05015,87.482],[-155,-91.82515,26.232],[-155,-87.31265,-66.268],[-155,-94.7939,-33.268],[-155,-95.9814,-38.7055],[-154,77.81582,-23.44855],[-154,78.3436,28.482],[-154,76.08735,-25.768],[-154,76.79985,-34.268],[-154,73.71235,-25.018],[-154,64.71374,-17.65689],[-154,58.98735,-24.018],[-154,59.93735,18.232],[-154,57.79985,-67.768],[-154,58.75278,-6.396093],[-154,56.37485,-2.018],[-154,53.99985,3.482],[-154,50.43735,69.482],[-154,48.77485,0.732],[-154,38.56235,31.732],[-154,43.78735,9.732],[-154,34.76235,-49.768],[-154,42.83735,76.982],[-154,42.36235,1.732],[-154,31.7936,-12.893],[-154,26.68735,-22.018],[-154,34.99985,1.232],[-154,31.43735,52.982],[-154,30.03483,0.3482552],[-154,28.34985,62.232],[-154,22.33318,45.64867],[-154,18.37485,-38.393],[-154,25.02485,0.232],[-154,23.01929,-75.37911],[-154,17.66235,9.482],[-154,15.76235,1.982],[-154,15.4061,-61.018],[-154,9.34985,-32.768],[-154,8.16235,-29.268],[-154,6.49985,-28.018],[-154,7.92485,7.732],[-154,6.49985,5.982],[-154,10.06235,-58.768],[-154,13.62485,-79.268],[-154,1.98735,-22.018],[-154,3.88735,-45.268],[-154,5.54985,-71.018],[-154,5.07485,57.232],[-154,-7.51265,11.232],[-154,1.03735,-103.268],[-154,-5.61265,-48.018],[-154,-0.803198,-76.95554],[-154,1.03735,62.982],[-154,-5.395812,-92.87144],[-154,-14.33418,11.16256],[-154,-13.68765,0.982],[-154,-16.77515,17.482],[-154,-5.61265,81.232],[-154,-9.535038,107.3686],[-154,-21.1645,-22.38837],[-154,-14.40015,108.982],[-154,-24.47961,34.71695],[-154,-17.25015,-81.268],[-154,-26.11682,-27.10133],[-154,-18.20015,-82.518],[-154,-24.13765,-44.518],[-154,-20.10015,-71.018],[-154,-18.20015,-108.018],[-154,-21.03695,-69.21245],[-154,-21.28765,-86.018],[-154,-29.60015,-5.018],[-154,-26.98765,-48.518],[-154,-21.76265,-93.518],[-154,-30.70848,35.14867],[-154,-29.67932,-46.85133],[-154,-32.92515,20.982],[-154,-27.102,-80.64763],[-154,-32.21265,55.232],[-154,-38.94182,19.89867],[-154,-33.40015,114.482],[-154,-44.46369,50.55492],[-154,-42.18765,-80.268],[-154,-42.42515,-81.268],[-154,-42.66265,-111.768],[-154,-43.13765,87.232],[-154,-54.53765,-38.518],[-154,-49.55015,74.482],[-154,-59.6439,-35.018],[-154,-70.21265,11.982],[-154,-57.86265,74.232],[-154,-59.28765,-95.768],[-154,-71.87515,34.732],[-154,-67.12515,-60.018],[-154,-73.77515,-35.268],[-154,-71.87515,-48.268],[-154,-62.61265,102.732],[-154,-80.18765,-16.768],[-154,-67.12515,85.732],[-154,-71.16265,-83.518],[-154,-83.05634,18.11163],[-154,-83.51265,-17.268],[-154,-81.13765,-37.518],[-154,-74.72515,72.232],[-154,-86.60015,-17.018],[-154,-86.36265,22.982],[-154,-84.22515,35.232],[-154,-80.66265,-53.268],[-154,-87.07515,28.232],[-154,-93.8439,-19.768],[-154,-94.43765,36.482],[-154,77.98735,-21.768],[-154,75.45402,21.89867],[-154,75.13735,-29.518],[-154,72.28735,-34.018],[-154,70.86235,-12.018],[-154,64.68735,-27.018],[-154,63.49985,-12.268],[-154,61.09516,-9.622167],[-154,59.10659,-3.393514],[-154,56.61235,17.232],[-154,57.00818,13.14867],[-154,53.52485,19.732],[-154,52.57485,25.232],[-154,51.14985,-66.268],[-154,50.19985,55.232],[-154,45.8061,-1.143],[-154,39.03735,25.232],[-154,42.59985,6.982],[-154,41.7686,-1.393],[-154,39.51235,71.482],[-154,35.47485,14.982],[-154,33.57485,-14.018],[-154,38.32485,4.982],[-154,34.04985,60.732],[-154,25.59881,-48.28883],[-154,26.92485,10.732],[-154,24.31235,52.732],[-154,21.93735,-67.268],[-154,11.72485,28.482],[-154,13.86235,3.232],[-154,7.21235,-11.018],[-154,8.87485,-5.268],[-154,11.24985,38.982],[-154,8.16235,-35.518],[-154,14.57485,-77.768],[-154,12.51652,57.39867],[-154,15.52485,71.982],[-154,1.74985,31.982],[-154,7.21235,-70.768],[-154,10.77485,64.732],[-154,-3.47515,9.232],[-154,5.54985,-71.018],[-154,-2.52515,36.982],[-154,9.2311,76.982],[-154,6.73735,61.732],[-154,1.869957,-78.89363],[-154,2.107566,-87.893],[-154,3.0561,58.232],[-154,-7.75015,-7.768],[-154,-10.83765,-16.268],[-154,-10.60015,32.982],[-154,-5.13765,-63.518],[-154,-10.83765,-4.518],[-154,-9.41265,54.232],[-154,-9.730783,-73.15997],[-154,-15.19182,-55.93467],[-154,-11.66832,-88.14344],[-154,-20.89799,18.58609],[-154,-11.78765,-109.518],[-154,-10.60015,94.982],[-154,-24.26959,25.12089],[-154,-17.96265,-70.518],[-154,-16.06265,-110.018],[-154,-25.08765,-40.768],[-154,-25.56265,43.482],[-154,-29.27696,20.9057],[-154,-23.25356,-67.92081],[-154,-21.86967,-81.39969],[-154,-23.28804,-87.16541],[-154,-33.16265,-32.268],[-154,-22.83384,90.36214],[-154,-27.93765,60.232],[-154,-36.48765,45.232],[-154,-35.77515,58.982],[-154,-43.61265,-29.268],[-154,-45.98765,13.982],[-154,-42.05424,-47.15071],[-154,-36.25015,-107.018],[-154,-36.96265,-108.768],[-154,-42.5439,53.232],[-154,-44.6946,63.12089],[-154,-48.36265,-53.018],[-154,-43.5071,70.12089],[-154,-46.11959,65.62089],[-154,-56.67515,-12.518],[-154,-43.61265,-113.018],[-154,-45.27515,-104.018],[-154,-49.07515,-74.518],[-154,-48.94321,-76.87911],[-154,-45.27515,83.982],[-154,-58.6939,-23.518],[-154,-52.84876,51.78756],[-154,-49.55015,83.732],[-154,-60.5939,-37.268],[-154,-52.87515,-103.018],[-154,-61.90015,-39.768],[-154,-55.25015,-94.268],[-154,-59.76265,70.982],[-154,-56.67515,92.482],[-154,-64.98765,-55.018],[-154,-61.42515,-102.518],[-154,-73.77515,22.982],[-154,-68.55015,-45.018],[-154,-61.18765,80.107],[-154,-67.67931,-56.93467],[-154,-68.41883,-53.64846],[-154,-66.41265,-101.018],[-154,-78.28765,-16.518],[-154,-77.57515,-20.518],[-154,-75.67515,30.232],[-154,-63.00848,94.89867],[-154,-67.70057,-93.91538],[-154,-69.26265,-77.018],[-154,-73.22428,-57.00411],[-154,-80.42515,-23.018],[-154,-83.03765,-12.768],[-154,-73.44968,-76.5967],[-154,-85.17515,27.982],[-154,-79.25634,-60.36754],[-154,-76.86265,84.482],[-154,-76.62515,90.232],[-154,-83.98765,-49.518],[-154,-82.80015,-59.518],[-154,-83.51265,-63.518],[-154,-92.92358,-17.73675],[-154,-94.20015,21.482],[-154,-90.16265,45.982],[-154,-94.7939,-21.018],[-154,-87.07515,-60.768],[-154,-90.16265,-60.768],[-154,-91.9439,-56.018],[-154,74.27559,-13.84161],[-154,68.77675,-8.086595],[-154,63.97485,-7.018],[-154,59.69985,25.732],[-154,57.24568,-10.43467],[-154,55.89985,-7.018],[-154,49.48735,54.482],[-154,36.18735,-37.768],[-154,40.46235,-70.768],[-154,34.99985,-75.268],[-154,30.8436,-60.018],[-154,25.73735,-43.268],[-154,27.63735,-57.018],[-154,28.67971,54.74705],[-154,17.51721,-46.42772],[-154,23.12485,56.232],[-154,7.68735,32.232],[-154,7.570066,31.35083],[-154,6.26235,25.232],[-154,15.41929,-80.37911],[-154,5.31235,12.732],[-154,14.43631,-76.78883],[-154,5.1936,-68.768],[-154,-6.02127,31.57828],[-154,6.02485,64.232],[-154,1.51235,-92.768],[-154,-3.71265,-53.518],[-154,6.26235,73.482],[-154,1.74985,57.232],[-154,-1.57515,51.232],[-154,-1.57515,-72.018],[-154,-14.99243,-23.39146],[-154,-6.174607,-82.91206],[-154,-13.21265,41.232],[-154,-8.579719,-87.14477],[-154,-12.87619,52.50283],[-154,-25.56265,7.482],[-154,-14.52183,95.11317],[-154,-16.77515,-98.768],[-154,-26.65119,11.96117],[-154,-18.0316,-112.4269],[-154,-20.96366,-89.59489],[-154,-28.28802,-53.3961],[-154,-32.92515,16.232],[-154,-31.50015,-47.268],[-154,-22.18047,109.2968],[-154,-35.06265,23.232],[-154,-25.32515,-102.768],[-154,-34.82515,-33.268],[-154,-30.07515,57.857],[-154,-34.58765,-65.768],[-154,-28.17515,93.982],[-154,-41.71265,-11.268],[-154,-33.16265,-94.518],[-154,-29.36265,105.732],[-154,-29.60015,101.482],[-154,-42.18765,51.732],[-154,-36.48765,-115.518],[-154,-51.21265,-12.768],[-154,-51.21265,-11.018],[-154,-52.16265,-16.518],[-154,-50.97515,-32.268],[-154,-50.50015,-39.268],[-154,-58.10015,3.982],[-154,-55.01265,-39.018],[-154,-59.28765,-30.518],[-154,-49.62932,-113.3513],[-154,-64.51265,-12.268],[-154,-51.45015,-113.518],[-154,-55.72515,-74.018],[-154,-67.36265,-25.768],[-154,-61.42515,-53.768],[-154,-69.02515,-27.018],[-154,-72.82515,-10.768],[-154,-65.52846,-54.17085],[-154,-61.10848,70.59311],[-154,-69.50015,-39.018],[-154,-69.26265,-42.768],[-154,-62.37515,93.732],[-154,-66.88765,69.232],[-154,-71.5817,-56.89911],[-154,-82.56265,15.982],[-154,-78.76265,35.232],[-154,-76.62515,-54.018],[-154,-74.25015,-74.018],[-154,-83.03765,-41.018],[-154,-90.07334,17.01299],[-154,-90.16265,23.857],[-154,-86.83765,58.982],[-154,-92.53765,-29.268],[-154,-97.28765,36.732],[-154,77.74985,17.982],[-154,78.5811,26.482],[-154,73.47485,-37.268],[-154,69.43735,-49.268],[-154,68.77575,-10.08547],[-154,51.86235,-37.018],[-154,46.63735,-39.018],[-154,47.58735,0.482],[-154,44.97485,13.732],[-154,44.97485,-0.268],[-154,39.03735,-75.518],[-154,35.94985,-51.768],[-154,35.23735,46.732],[-154,38.08735,9.232],[-154,36.58318,9.648666],[-154,34.99985,58.482],[-154,26.21235,55.232],[-154,23.0105,-75.13837],[-154,19.79985,-57.518],[-154,22.88735,59.232],[-154,14.46712,53.03947],[-154,4.12485,7.732],[-154,1.98735,-25.768],[-154,3.88735,-45.518],[-154,4.9561,57.482],[-154,-10.95678,-21.14243],[-154,-11.55015,18.982],[-154,-12.73765,23.232],[-154,-12.12411,-10.28883],[-154,-12.97515,35.232],[-154,-13.92515,34.982],[-154,-2.8814,84.232],[-154,-7.27515,-81.518],[-154,-16.06265,37.232],[-154,-18.20015,34.732],[-154,-16.36563,-52.42129],[-154,-11.78765,104.732],[-154,-14.63765,-100.768],[-154,-25.08765,-29.518],[-154,-27.70015,13.232],[-154,-28.65015,18.232],[-154,-28.49182,-30.60133],[-154,-31.02515,33.232],[-154,-22.95015,90.732],[-154,-34.98348,39.39867],[-154,-28.17515,-101.768],[-154,-38.86265,-19.268],[-154,-37.99182,-33.10133],[-154,-36.11821,-66.15689],[-154,-42.30054,-61.64763],[-154,-39.57515,93.482],[-154,-40.76265,88.732],[-154,-58.33765,5.482],[-154,-45.51265,-101.018],[-154,-51.58869,65.30492],[-154,-45.51265,113.732],[-154,-55.32932,-60.68467],[-154,-56.99182,51.14867],[-154,-51.92515,-113.768],[-154,-53.11265,-97.268],[-154,-65.22515,16.982],[-154,-59.28765,-54.518],[-154,-58.81265,-109.768],[-154,-64.19598,60.89867],[-154,-68.31265,-50.018],[-154,-59.76265,99.732],[-154,-76.97772,19.3346],[-154,-67.44182,-74.68467],[-154,-67.60015,62.982],[-154,-77.2189,-26.018],[-154,-69.50015,-68.768],[-154,-66.41265,79.982],[-154,-77.81265,-45.518],[-154,-73.06265,-80.018],[-154,-75.91265,-60.768],[-154,-75.7939,-79.37911],[-154,-78.28765,-66.018],[-154,-85.41265,-79.518],[-154,-84.0998,83.24126],[-154,-87.07515,-76.268],[-154,-91.58765,59.732],[-154,-90.18371,-67.61658],[-154,-94.20015,56.232],[-154,74.35917,16.03754],[-154,71.17918,8.830871],[-154,51.86235,-42.018],[-154,51.38735,-67.518],[-154,51.14985,-66.268],[-154,49.42797,-58.393],[-154,55.18735,-2.768],[-154,45.68735,-55.768],[-154,37.61235,-67.518],[-154,37.53318,-74.85133],[-154,39.43318,-10.93467],[-154,40.69985,-7.018],[-154,33.33735,-12.268],[-154,23.83735,-17.768],[-154,13.62485,-18.268],[-154,12.91235,29.982],[-154,11.24985,-33.768],[-154,8.87485,-27.768],[-154,8.855059,19.33617],[-154,16.47485,-74.518],[-154,13.86235,-61.768],[-154,19.41721,75.95422],[-154,6.26235,-54.768],[-154,9.264197,-91.7195],[-154,-3.23765,-20.018],[-154,-5.608252,14.2783],[-154,-1.33765,-51.268],[-154,6.440475,61.56533],[-154,-7.75015,23.482],[-154,-7.27515,30.982],[-154,3.231499,90.60062],[-154,-2.76265,-54.518],[-154,4.59985,69.732],[-154,-11.07515,25.732],[-154,-5.13765,-65.768],[-154,-7.98765,57.482],[-154,-4.42515,69.732],[-154,-12.75744,52.31533],[-154,-19.38765,30.232],[-154,-22.23765,9.482],[-154,-25.32515,-36.768],[-154,-20.10015,-71.018],[-154,-31.50015,-17.768],[-154,-32.5689,-16.393],[-154,-34.58765,6.732],[-154,-34.82515,20.732],[-154,-35.06265,34.232],[-154,-26.75015,-98.768],[-154,-25.00848,96.14867],[-154,-31.26265,-77.518],[-154,-40.76265,2.482],[-154,-29.4814,-103.3884],[-154,-27.34683,94.86317],[-154,-39.10015,-37.518],[-154,-41.47515,-23.768],[-154,-42.90015,-26.768],[-154,-30.31265,102.732],[-154,-44.56265,24.732],[-154,-45.6314,15.482],[-154,-44.72098,-36.22633],[-154,-41.0212,-69.36658],[-154,-48.24325,-40.64334],[-154,-51.45015,-32.768],[-154,-56.67515,-21.018],[-154,-58.33765,26.857],[-154,-62.13765,-18.768],[-154,-53.11265,-82.518],[-154,-52.16265,-88.518],[-154,-60.47515,-37.268],[-154,-60.95015,-37.268],[-154,-55.37476,-77.12294],[-154,-61.84555,-37.89828],[-154,-55.09182,80.357],[-154,-62.13765,54.482],[-154,-60.15848,62.89867],[-154,-64.76664,65.56186],[-154,-77.6939,18.982],[-154,-78.76265,24.982],[-154,-66.17515,83.107],[-154,-70.68765,-65.018],[-154,-76.38765,-42.518],[-154,-70.68765,74.232],[-154,-74.72515,-90.518],[-154,-77.53703,-94.84979],[-154,-73.85432,94.14867],[-154,-77.33765,90.732],[-154,-80.90015,-82.768],[-154,-93.25015,22.232],[-154,78.46235,-22.518],[-154,77.0773,16.14841],[-154,76.6811,-38.518],[-154,74.42485,-19.518],[-154,76.08735,37.982],[-154,72.69215,-11.65399],[-154,67.06235,32.732],[-154,63.73735,-35.268],[-154,61.59985,-26.018],[-154,63.97485,13.982],[-154,52.09985,15.482],[-154,42.36235,-38.518],[-154,50.5561,0.6070007],[-154,46.39985,13.232],[-154,35.23735,-40.018],[-154,43.54985,-5.518],[-154,42.59985,59.232],[-154,38.08735,-81.518],[-154,31.43735,45.982],[-154,23.36235,-58.768],[-154,25.26235,7.982],[-154,23.83735,4.982],[-154,6.26235,-31.768],[-154,2.22485,-11.018],[-154,3.17485,-23.268],[-154,3.64985,9.732],[-154,7.68735,83.482],[-154,0.32485,-71.768],[-154,-9.65015,22.232],[-154,-1.455956,-92.64399],[-154,-10.36265,5.482],[-154,-12.85265,29.85308],[-154,-12.97515,14.482],[-154,-11.55015,41.482],[-154,-3.95015,93.982],[-154,-5.61265,-81.268],[-154,-2.52515,74.232],[-154,-12.75744,52.31533],[-154,-19.70554,28.31739],[-154,-22.23765,27.732],[-154,-21.52515,-10.768],[-154,-23.66265,7.982],[-154,-21.28765,-50.018],[-154,-25.32515,1.232],[-154,-19.15015,-75.518],[-154,-19.02602,-85.14712],[-154,-19.15015,-113.018],[-154,-18.82053,110.9545],[-154,-28.88765,47.732],[-154,-31.3814,39.232],[-154,-34.82515,-26.768],[-154,-24.37515,77.482],[-154,-38.28869,-24.53883],[-154,-39.10015,-17.018],[-154,-33.87515,59.732],[-154,-44.56265,22.732],[-154,-37.43765,64.982],[-154,-40.83495,-63.92786],[-154,-36.01265,-107.518],[-154,-46.60119,-27.78883],[-154,-37.91265,-110.018],[-154,-39.10015,-111.018],[-154,-56.43765,-16.268],[-154,-43.37515,86.982],[-154,-60.23765,-11.268],[-154,-55.25015,-42.018],[-154,-55.72515,-40.518],[-154,-58.57515,-23.518],[-154,-51.92515,60.482],[-154,-60.1189,-23.768],[-154,-61.18765,-15.268],[-154,-49.55015,74.482],[-154,-59.52515,-59.518],[-154,-61.10848,-55.47633],[-154,-64.75015,-39.268],[-154,-61.42515,-91.768],[-154,-65.56821,-70.90689],[-154,-67.83765,63.232],[-154,-66.65015,72.232],[-154,-76.15015,46.232],[-154,-67.91682,103.1487],[-154,-72.11265,97.982],[-154,-80.90015,55.232],[-154,-82.40432,81.14867],[-154,-84.46265,78.732],[-154,-93.01265,-49.768],[-154,78.22485,-24.268],[-154,77.53011,19.15313],[-154,75.61235,-19.018],[-154,73.2981,13.98249],[-154,73.08797,-16.59173],[-154,72.13554,-21.5943],[-154,67.29985,-16.018],[-154,66.20972,-13.00598],[-154,53.04985,-42.518],[-154,57.54256,12.33617],[-154,53.52485,19.732],[-154,50.19985,-61.768],[-154,49.48735,-6.268],[-154,43.54985,6.232],[-154,43.54985,-4.018],[-154,37.13735,48.482],[-154,31.67485,-66.518],[-154,23.05075,-27.45851],[-154,24.01547,17.607],[-154,18.37485,21.232],[-154,13.14985,-18.268],[-154,15.28735,-40.018],[-154,15.52485,-6.518],[-154,7.21235,-11.018],[-154,10.77485,-42.518],[-154,5.07485,19.482],[-154,15.04985,75.482],[-154,10.90679,87.60083],[-154,5.54985,-71.018],[-154,3.41235,-64.518],[-154,6.49985,60.732],[-154,7.68735,76.732],[-154,-5.126655,-45.38374],[-154,-1.33765,-74.518],[-154,-11.43091,-22.39248],[-154,-5.13765,-64.518],[-154,-6.56265,-60.768],[-154,-3.818326,-80.90547],[-154,-5.695298,-92.93179],[-154,-13.37098,-47.97633],[-154,-12.26265,-66.268],[-154,-9.856834,80.7644],[-154,-22.23765,31.982],[-154,-17.51404,-66.1133],[-154,-24.25624,-22.39283],[-154,-18.5439,-74.39842],[-154,-23.97932,-55.16152],[-154,-21.76265,-82.268],[-154,-22.95015,-81.268],[-154,-24.37515,-81.268],[-154,-29.36265,48.232],[-154,-34.35015,-3.768],[-154,-36.25015,-21.268],[-154,-28.05445,-86.64455],[-154,-34.9439,-41.518],[-154,-33.40015,-52.268],[-154,-38.15015,-14.768],[-154,-35.77515,39.732],[-154,-29.4814,-103.3884],[-154,-40.20848,22.14867],[-154,-31.91382,-81.45661],[-154,-37.43765,-46.518],[-154,-32.21265,64.982],[-154,-32.45015,71.232],[-154,-41.95015,37.482],[-154,-43.85015,-29.268],[-154,-45.75015,-19.518],[-154,-44.80015,32.232],[-154,-46.59459,52.37089],[-154,-48.83765,-49.268],[-154,-53.11265,-63.768],[-154,-64.03765,-11.018],[-154,-71.87515,-12.518],[-154,-64.62651,-50.39557],[-154,-62.61265,-89.268],[-154,-63.32515,-103.768],[-154,-65.01073,-83.20038],[-154,-74.72515,32.982],[-154,-66.65015,70.232],[-154,-73.53765,40.982],[-154,-66.79529,81.79797],[-154,-70.53498,-83.16482],[-154,-70.68765,-95.768],[-154,-80.18765,38.982],[-154,-74.72515,72.232],[-154,-78.63731,70.99126],[-154,-87.31265,-63.518],[-154,-92.06265,-54.018],[-154,-91.11265,63.982],[-154,78.22485,-27.268],[-154,77.98735,-29.518],[-154,71.44282,11.16524],[-154,70.62485,21.482],[-154,71.33735,-44.018],[-154,62.54985,-60.018],[-154,58.27485,5.982],[-154,49.72485,-58.768],[-154,36.42485,-40.518],[-154,36.64256,-65.37217],[-154,30.96235,-27.768],[-154,40.93735,2.732],[-154,29.77485,-39.768],[-154,33.9311,22.357],[-154,39.90818,3.648667],[-154,33.09985,-75.268],[-154,36.42485,68.982],[-154,28.11235,13.232],[-154,29.29985,5.482],[-154,25.26235,-65.518],[-154,15.76235,-33.518],[-154,15.04985,24.732],[-154,13.38735,-39.018],[-154,18.37485,49.982],[-154,16.5936,51.732],[-154,8.39985,-40.018],[-154,9.58735,-56.768],[-154,2.69985,-30.268],[-154,15.76235,71.982],[-154,9.188401,91.24666],[-154,-1.416817,-29.68467],[-154,-2.28765,-37.018],[-154,-3.47515,-43.268],[-154,-8.575603,23.34936],[-154,0.08735,-98.268],[-154,1.74985,57.232],[-154,-10.12515,9.732],[-154,-13.31161,-12.03883],[-154,-0.86265,81.232],[-154,-13.68765,11.232],[-154,-13.68765,-33.268],[-154,-14.9895,-23.63837],[-154,-2.52515,74.232],[-154,-14.40015,40.982],[-154,-13.45015,-49.018],[-154,-18.27782,19.81532],[-154,-24.61265,25.232],[-154,-16.53765,60.232],[-154,-15.85154,75.82922],[-154,-18.99182,-113.1847],[-154,-29.60015,-5.018],[-154,-22.23765,-83.518],[-154,-27.22515,49.482],[-154,-25.32515,-102.768],[-154,-31.73765,-94.518],[-154,-42.90015,30.232],[-154,-42.35038,-48.25295],[-154,-45.51265,-43.268],[-154,-33.7696,104.7598],[-154,-35.61682,96.14867],[-154,-44.39764,-95.67776],[-154,-57.62515,-16.268],[-154,-45.98765,92.982],[-154,-52.16265,-84.018],[-154,-52.60283,-102.7313],[-154,-60.47515,-82.768],[-154,-70.21265,25.982],[-154,-64.27515,-63.768],[-154,-67.36265,-58.268],[-154,-76.15015,16.232],[-154,-64.98765,-75.518],[-154,-78.28765,-16.518],[-154,-63.80015,87.732],[-154,-71.5817,-56.89911],[-154,-82.56265,16.232],[-154,-72.11265,66.482],[-154,-73.44968,-76.5967],[-154,-82.56265,28.232],[-154,-75.43839,-82.01028],[-154,-78.12932,-56.60133],[-154,-76.04459,-78.58745],[-154,-85.41265,28.982],[-154,-89.0939,-22.268],[-154,-82.56265,56.232],[-154,-80.97932,-87.93467],[-154,-88.97515,-28.393],[-154,-85.17515,-49.768],[-154,-83.75015,-83.518],[-154,-84.38348,83.09311],[-154,-92.53765,51.482],[-154,-95.86265,-32.018],[-154,-97.05015,-35.268],[-154,-97.52515,46.732],[-154,78.1061,31.982],[-154,76.4436,34.482],[-154,67.53735,-22.518],[-154,63.89568,13.89867],[-154,62.78735,-62.768],[-154,48.77485,-11.018],[-154,33.33735,-71.018],[-154,35.23735,55.232],[-154,28.27068,-45.35133],[-154,26.29152,-1.934667],[-154,22.97641,-67.28883],[-154,19.32485,44.482],[-154,10.77485,31.982],[-154,11.96235,3.982],[-154,9.11235,-34.518],[-154,11.48735,-47.018],[-154,7.570066,31.35083],[-154,7.21235,-34.518],[-154,16.80471,75.20422],[-154,0.9206,25.35038],[-154,-2.208483,-17.97633],[-154,-1.692677,32.09954],[-154,-4.90015,-12.768],[-154,-4.66265,-29.018],[-154,-0.38765,-53.768],[-154,-3.23765,-46.018],[-154,3.88735,92.482],[-154,-6.9189,9.732],[-154,-0.86265,-70.268],[-154,-7.75015,5.982],[-154,-7.423483,39.29388],[-154,-6.4439,-55.018],[-154,-10.60015,5.482],[-154,-4.90015,-66.018],[-154,-1.10015,76.732],[-154,-15.11265,1.482],[-154,-9.060134,-105.6391],[-154,-20.7523,-33.08127],[-154,-21.92098,36.64867],[-154,-14.63765,-100.768],[-154,-25.08765,25.232],[-154,-16.06265,-109.768],[-154,-20.81265,-66.518],[-154,-26.27515,-38.268],[-154,-15.82515,75.732],[-154,-26.02446,-44.46244],[-154,-34.35015,5.482],[-154,-30.03508,-60.97656],[-154,-29.0064,72.482],[-154,-47.17515,-4.768],[-154,-47.65015,15.482],[-154,-34.58765,95.982],[-154,-40.52515,71.482],[-154,-52.7564,-24.518],[-154,-44.10561,-108.4327],[-154,-55.01265,31.482],[-154,-45.27515,83.982],[-154,-43.37515,114.232],[-154,-58.97098,32.14867],[-154,-60.00015,-29.768],[-154,-63.08765,21.57575],[-154,-56.7807,52.12089],[-154,-53.58765,79.232],[-154,-61.66265,-44.518],[-154,-66.65015,-24.518],[-154,-63.80015,41.732],[-154,-61.30275,-98.89522],[-154,-67.24227,-59.14386],[-154,-62.61265,102.482],[-154,-72.58765,45.482],[-154,-69.50015,-68.768],[-154,-74.8439,46.982],[-154,-74.96265,52.482],[-154,-83.6314,-17.268],[-154,-78.91805,42.02213],[-154,-78.28765,-46.018],[-154,-77.33765,-50.018],[-154,-79.71265,-39.768],[-154,-79.95015,-46.643],[-154,-90.07334,17.01299],[-154,-87.31265,-31.768],[-154,-90.87515,28.232],[-154,-87.07515,-58.518],[-154,-89.92515,-67.518],[-154,-91.58765,-64.518],[-153,78.93735,26.982],[-153,76.79985,-40.268],[-153,72.52485,-34.018],[-153,70.86235,-9.143],[-153,68.96235,-52.018],[-153,61.59985,-58.018],[-153,59.69985,18.232],[-153,61.95659,-4.143515],[-153,41.88735,-42.518],[-153,48.77485,-6.518],[-153,49.12963,0.3570007],[-153,44.65818,69.81533],[-153,36.66235,57.982],[-153,31.12068,-60.10133],[-153,29.06235,-77.518],[-153,24.31235,-80.018],[-153,17.89985,27.482],[-153,22.09568,-79.60133],[-153,16.23735,-42.268],[-153,18.84985,-69.018],[-153,13.62485,34.232],[-153,6.26235,-28.018],[-153,1.27485,-17.268],[-153,-1.531168,-26.23096],[-153,5.31235,-63.268],[-153,12.43735,67.982],[-153,-3.356264,32.60617],[-153,4.0061,-78.768],[-153,-4.345984,-40.43467],[-153,2.46235,-95.768],[-153,-6.56265,-34.518],[-153,-1.57515,-58.018],[-153,4.59985,69.982],[-153,-11.67365,31.48687],[-153,-2.76265,-92.768],[-153,-9.88765,3.232],[-153,-9.41265,-50.268],[-153,-7.75015,-58.768],[-153,-5.731243,-71.89307],[-153,-5.13765,-78.518],[-153,-3.95015,57.232],[-153,-10.94321,-51.90689],[-153,-17.64598,25.14867],[-153,-7.75015,57.732],[-153,-11.78765,51.482],[-153,-10.7189,-73.768],[-153,-18.20015,33.982],[-153,-12.97515,51.482],[-153,-20.81265,-9.518],[-153,-14.87515,-72.268],[-153,-24.69182,32.89867],[-153,-17.48765,-113.018],[-153,-15.82515,100.732],[-153,-19.38765,-92.018],[-153,-18.077,93.61163],[-153,-26.98765,-48.518],[-153,-31.13853,-31.64712],[-153,-23.09529,-98.10133],[-153,-26.03765,-102.018],[-153,-26.05231,-103.6275],[-153,-25.08765,96.232],[-153,-30.31265,61.732],[-153,-29.12515,73.482],[-153,-42.97932,-15.10133],[-153,-36.01265,-81.518],[-153,-45.75015,-29.518],[-153,-35.77515,80.982],[-153,-36.72515,-108.768],[-153,-42.42515,54.607],[-153,-49.31265,-20.518],[-153,-56.20015,-10.018],[-153,-46.93765,59.732],[-153,-58.57515,12.232],[-153,-43.13765,111.982],[-153,-53.82515,-59.268],[-153,-52.40015,-75.268],[-153,-49.55015,-113.268],[-153,-67.12515,5.482],[-153,-52.87515,80.232],[-153,-59.52515,-66.018],[-153,-53.68661,109.2112],[-153,-69.73765,22.982],[-153,-70.92515,29.482],[-153,-60.71265,75.982],[-153,-64.29494,61.08617],[-153,-68.31265,-50.018],[-153,-77.33765,7.982],[-153,-65.45092,66.02521],[-153,-64.98765,105.232],[-153,-80.97932,21.56533],[-153,-80.90015,-37.518],[-153,-72.84494,91.08617],[-153,-76.15015,71.82575],[-153,-79.12688,-77.63769],[-153,-84.22515,-77.518],[-153,-87.07515,-60.518],[-153,-86.7057,-67.65689],[-153,65.87485,-58.768],[-153,62.54985,-21.268],[-153,59.69985,-58.268],[-153,63.97485,4.482],[-153,54.71235,28.232],[-153,54.35659,0.8575144],[-153,53.28735,-5.684667],[-153,44.26235,-28.018],[-153,49.24985,68.232],[-153,45.44985,-71.768],[-153,42.12485,44.732],[-153,35.23735,-22.018],[-153,34.28735,-60.518],[-153,31.19985,-58.018],[-153,28.58735,-63.268],[-153,21.46235,-23.518],[-153,24.78735,53.482],[-153,13.86235,-36.143],[-153,22.64985,59.232],[-153,12.43735,25.482],[-153,15.6436,52.732],[-153,12.19985,-59.768],[-153,10.53735,-67.018],[-153,0.1093458,25.0144],[-153,-3.47515,-24.268],[-153,-1.293669,-35.73096],[-153,-3.95015,23.232],[-153,-3.316817,-34.68467],[-153,5.939331,-90.71913],[-153,-0.15015,-60.518],[-153,5.54985,62.232],[-153,-8.46265,14.232],[-153,-4.381168,-47.98096],[-153,-8.70015,29.732],[-153,-5.37515,-55.018],[-153,-1.57515,-79.768],[-153,-1.3506,95.04784],[-153,1.03735,62.982],[-153,-14.32098,35.64867],[-153,-16.46178,-60.25411],[-153,-21.52515,-11.018],[-153,-24.61265,20.732],[-153,-23.10848,-5.101333],[-153,-26.3895,17.36163],[-153,-26.03765,43.732],[-153,-24.85015,-82.268],[-153,-21.17843,103.1402],[-153,-28.17515,-64.768],[-153,-33.63765,40.482],[-153,-25.52307,93.06533],[-153,-27.46265,92.982],[-153,-31.73765,65.482],[-153,-45.67098,3.898667],[-153,-46.46265,-12.018],[-153,-43.7314,-38.268],[-153,-52.08348,2.898667],[-153,-45.59182,48.39867],[-153,-44.80015,-73.768],[-153,-56.67515,-8.518],[-153,-58.10015,-24.018],[-153,-56.91265,-34.268],[-153,-44.89911,92.21117],[-153,-59.52515,-28.768],[-153,-66.41265,13.482],[-153,-60.00015,48.357],[-153,-57.86265,68.982],[-153,-58.81265,-79.518],[-153,-71.87515,-12.518],[-153,-73.4189,22.232],[-153,-75.20015,25.232],[-153,-68.07515,65.732],[-153,-79.23765,21.482],[-153,-72.11265,53.232],[-153,-72.35015,-81.768],[-153,-82.32515,-24.018],[-153,-74.96265,66.732],[-153,-71.87515,87.982],[-153,-78.05015,-87.768],[-153,-82.08765,-55.018],[-153,-89.45015,-22.268],[-153,-77.41682,93.89867],[-153,-88.50015,40.232],[-153,-84.93765,-70.018],[-153,-91.11265,67.982],[-153,-94.20015,56.232],[-153,78.69985,21.732],[-153,70.38735,-21.018],[-153,71.09985,10.232],[-153,71.17918,8.830871],[-153,67.32624,11.50978],[-153,66.71734,-11.91898],[-153,65.87485,9.982],[-153,57.56235,-57.518],[-153,57.32485,46.232],[-153,57.08735,21.607],[-153,45.68735,20.982],[-153,39.98735,-45.768],[-153,42.59985,59.232],[-153,31.19985,-45.518],[-153,33.2186,59.232],[-153,28.34985,-73.768],[-153,28.82485,68.232],[-153,24.15402,49.64867],[-153,24.31235,-80.018],[-153,21.93735,-84.518],[-153,15.76235,-40.143],[-153,19.32485,56.732],[-153,6.26235,-28.018],[-153,5.54985,14.482],[-153,6.26235,39.482],[-153,-1.416817,-29.68467],[-153,6.750545,-72.46245],[-153,-2.52515,30.982],[-153,-2.28765,-51.268],[-153,1.74985,-80.018],[-153,-0.62515,51.232],[-153,-9.17515,27.982],[-153,0.008183333,-70.85133],[-153,-4.682442,-66.36522],[-153,-2.52515,-87.768],[-153,-8.251539,59.57575],[-153,-19.11057,30.06533],[-153,-16.06265,-50.518],[-153,-18.7939,-52.518],[-153,-26.51265,11.982],[-153,-26.51265,-5.268],[-153,-24.85015,-48.768],[-153,-19.01527,-92.65843],[-153,-20.33765,-84.268],[-153,-24.85015,-82.268],[-153,-26.27515,-82.768],[-153,-23.42515,90.982],[-153,-25.56265,91.732],[-153,-38.15015,-24.268],[-153,-37.64418,-36.48569],[-153,-34.35015,50.857],[-153,-39.17932,42.39867],[-153,-32.68765,-105.018],[-153,-30.31265,101.482],[-153,-37.43765,55.732],[-153,-41.95015,37.482],[-153,-43.4939,34.482],[-153,-41.00015,-53.768],[-153,-38.15015,66.982],[-153,-41.00015,-69.268],[-153,-48.83765,-27.268],[-153,-37.91265,-110.018],[-153,-40.76265,-97.518],[-153,-50.50015,-39.268],[-153,-43.4851,79.24358],[-153,-58.10015,9.482],[-153,-56.0814,-30.518],[-153,-60.47515,-13.768],[-153,-48.20432,-101.1013],[-153,-60.71265,-25.518],[-153,-55.6064,-53.768],[-153,-53.94262,-89.39371],[-153,-65.85848,36.64867],[-153,-61.90015,-86.518],[-153,-62.85015,-89.268],[-153,-62.85015,-100.768],[-153,-73.4189,-25.018],[-153,-67.60015,62.232],[-153,-70.0807,62.12089],[-153,-67.52098,78.59311],[-153,-77.48608,37.232],[-153,-66.17515,102.982],[-153,-85.2939,42.482],[-153,-80.18765,-88.268],[-153,-88.02515,35.482],[-153,-89.45015,-22.268],[-153,-88.26265,57.482],[-153,-85.88765,-77.018],[-153,-91.35015,-38.018],[-153,-88.73765,68.982],[-153,-91.58765,59.732],[-153,-98.71265,31.732],[-153,-98.00015,37.232],[-153,-97.05015,-38.518],[-153,78.46235,31.982],[-153,76.79985,-26.018],[-153,71.09985,-53.018],[-153,67.29985,-16.018],[-153,66.82485,15.732],[-153,67.37901,-8.601334],[-153,63.02485,-62.768],[-153,63.02485,-60.268],[-153,64.8061,7.857],[-153,58.03735,-25.768],[-153,58.51235,-57.518],[-153,61.59985,9.482],[-153,39.43318,-10.93467],[-153,39.27485,53.732],[-153,40.22485,-1.518],[-153,33.81235,-65.518],[-153,33.09985,55.732],[-153,33.93159,-4.393515],[-153,18.37485,-28.018],[-153,26.13318,4.898667],[-153,23.77798,9.107],[-153,18.68162,-40.91383],[-153,23.83735,80.982],[-153,15.04985,-57.768],[-153,10.53735,4.482],[-153,10.77485,38.732],[-153,8.39985,-40.518],[-153,9.58735,-56.768],[-153,2.69985,-62.018],[-153,2.46235,-65.018],[-153,-7.03765,18.482],[-153,4.098427,-85.17749],[-153,-3.00015,46.482],[-153,-0.803198,-76.95554],[-153,-0.743727,-82.39316],[-153,-2.05015,-92.518],[-153,-10.4814,-44.768],[-153,-14.03934,-29.89591],[-153,-7.380705,-66.15689],[-153,-15.58765,27.982],[-153,-8.46265,53.732],[-153,-8.482263,-99.62255],[-153,-15.66682,-48.35133],[-153,-10.83765,-87.268],[-153,-26.03765,-9.268],[-153,-21.52515,-63.268],[-153,-28.01682,15.89867],[-153,-29.36265,23.982],[-153,-26.51265,-61.018],[-153,-31.97515,-13.518],[-153,-24.13765,65.32575],[-153,-34.74598,26.14867],[-153,-35.65639,10.10701],[-153,-29.60015,-69.268],[-153,-35.53765,-39.018],[-153,-30.65571,-81.37911],[-153,-38.38765,-31.268],[-153,-31.20217,-84.20666],[-153,-33.87515,-68.018],[-153,-29.60015,105.482],[-153,-43.63244,-37.86638],[-153,-42.35038,-48.25295],[-153,-50.26265,-12.518],[-153,-39.33765,82.482],[-153,-47.65015,-50.518],[-153,-41.47515,-103.768],[-153,-36.96265,113.982],[-153,-45.03765,-103.268],[-153,-58.17932,66.39867],[-153,-65.70015,36.732],[-153,-66.17515,-42.518],[-153,-70.21265,25.982],[-153,-65.70015,-53.018],[-153,-67.12515,53.732],[-153,-65.22515,-70.768],[-153,-64.51265,-100.768],[-153,-64.98765,67.982],[-153,-73.53765,-41.768],[-153,-63.56265,98.732],[-153,-68.9064,-75.60133],[-153,-74.01265,45.482],[-153,-73.14182,-79.93467],[-153,-75.20015,-84.518],[-153,-78.52515,-58.768],[-153,-79.25634,-60.36754],[-153,-81.61265,-54.518],[-153,-87.31265,-26.768],[-153,-82.56265,56.232],[-153,-89.92515,-22.018],[-153,-79.5939,86.482],[-153,-80.42515,85.482],[-153,-83.75015,-69.518],[-153,-92.92358,-20.98675],[-153,-82.64182,85.39867],[-153,-89.5689,-62.768],[-153,-91.11265,63.732],[-153,-94.5564,-47.768],[-153,78.69985,-28.768],[-153,65.39985,16.732],[-153,40.22485,-22.768],[-153,44.49985,74.482],[-153,39.27485,-70.018],[-153,41.41235,-4.268],[-153,37.37485,-6.018],[-153,29.53735,-8.518],[-153,28.11235,12.982],[-153,16.94985,-56.893],[-153,23.36235,74.482],[-153,11.01235,29.982],[-153,7.68735,-15.018],[-153,11.24985,-85.018],[-153,6.26235,-54.768],[-153,-2.4064,-24.268],[-153,-2.908333,27.74645],[-153,5.325544,-69.96245],[-153,10.77485,64.732],[-153,-3.1189,-32.768],[-153,-3.316817,-34.68467],[-153,0.08735,-51.768],[-153,-0.62515,-52.018],[-153,4.12485,-94.518],[-153,2.93735,-67.018],[-153,-2.76265,-54.268],[-153,-9.17515,-21.768],[-153,-10.52098,-14.10133],[-153,-10.60015,27.482],[-153,-9.175
[truncated: 13,951,884 more chars]
